# Supplementary material for: Multiple stressors produce differential transcriptomic patterns in a stream-dwelling salamander
Source: BMC Genomics. 2019 Jun 11;20:482. doi: 10.1186/s12864-019-5814-y (PMC6560913; doi:10.1186/s12864-019-5814-y)
Supplement: Supplementary file 2 — Results of differential expression analyses. (XLSX 1844 kb) [file 12864_2019_5814_MOESM2_ESM.xlsx]

## Sheet: Corticosterone Regulated Genes
	Feature.ID	logFC	AveExpr	t	P.Value	adj.P.Val	B	Shared with Kulkarni and Buchholz 2012
2050	lymphocyte_antigen_6E	-3.05299	6.57299	6.78061	1.87e-07	0.000381604	6.62407
4037	tubulin_beta_chain	-3.21245	5.917	7.0256	9.72e-08	0.000381604	6.8347
3782	tektin_3	-2.52905	4.98833	5.18606	1.49e-05	0.01522	2.59388
4174	uromodulin	-3.36996	6.47004	5.27537	1.16e-05	0.01522	3.08338
272	alpha_2_macroglobulin_like_1	1.79363	8.59351	-4.88996	3.4e-05	0.0177448	2.33885
296	alpha_tectorin_like_a	-3.37235	4.116	4.88941	3.41e-05	0.0177448	1.72959
2536	outer_dense_fiber_protein_3	-2.68907	4.13221	4.99751	2.52e-05	0.0177448	1.96588
3821	thread_biopolymer_filament_subunit_gamma_like	-1.02209	13.227	4.88217	3.48e-05	0.0177448	2.14646
1944	keratin_type_1_cyto_12_T	-0.727545	13.6845	4.53595	9.1e-05	0.037866	1.18995
3809	thioredoxin	1.68924	6.85857	-4.52914	9.28e-05	0.037866	1.39603
1168	dysbindin_domain_containing_protein_2	1.56742	5.21167	-4.44597	0.000116782	0.0433366	1.02656
229	aflatoxin_B1_aldehyde_reductase_member_2	-0.858707	5.98914	4.12362	0.000283553	0.0964552	0.373781
261	alpha_1_3_mannosyl_glycoprotein_4_beta_N_acetylglucosaminyltransferase_B	1.06954	5.78876	-3.97303	0.000427515	0.124827	0.0113352
792	coag_X1	1.94332	6.1914	-3.97251	0.000428117	0.124827	0.0246014
2703	plasma_protease_C1_inhibitor	1.53515	4.70022	-3.875	0.000557584	0.151737	-0.323852
1209	E3_ubiquitin_protein_ligase_TRIM39_b	-1.01412	7.40465	3.80174	0.000679368	0.16429	-0.380126
2953	protein_glutamine_gamma_glutamyltransferase_E_a	1.88387	6.19855	-3.7991	0.000684207	0.16429	-0.380026
2759	potassium_transporting_ATPase_alpha_chain_2	1.62711	5.83112	-3.7591	0.000761833	0.172767	-0.482505
2435	nicotinamide_N_methyltransferase_a	2.30739	5.95799	-3.71069	0.000867338	0.186341	-0.591311
3053	protein_transport_protein_Sec61_subunit_beta	0.530698	8.8011	-3.68761	0.000922522	0.188287	-0.719436
1726	hetero_nuclear_ribonucleoprotein_K	-0.701688	7.80862	3.66611	0.000976978	0.189906	-0.722503
1809	hyaluronan_synthase_1	-0.833681	6.15758	3.58725	0.00120488	0.223561	-0.868939
397	arginase_1	-1.835	4.76543	3.50511	0.00149694	0.265674	-1.10928
573	CAD_protein	-0.798739	5.97525	3.43507	0.0017992	0.272012	-1.2139
1228	ectonucleotide_pyrophosphatase_phosphodiesterase_family_member_3	1.77412	4.49659	-3.45635	0.0017016	0.272012	-1.23656
2696	pinin	-0.689004	5.82745	3.46194	0.00167685	0.272012	-1.1542
2964	protein_Jumonji	-1.1659	4.58654	3.43532	0.00179799	0.272012	-1.26503
1828	immunoglobulin_associated_J_chain	-1.30507	4.90737	3.32359	0.00240526	0.350653	-1.48029
2506	nucleoside_diphosphate_kinase_7	0.715262	7.47361	-3.30039	0.00255414	0.359517	-1.57174
1588	glutathione_S_transferase_mu_2	0.79287	7.43664	-3.19937	0.00331169	0.45061	-1.80068
1335	eukaryotic_translation_initiation_factor_2A	0.919405	4.70823	-3.17465	0.00352757	0.464501	-1.79757
240	alcohol_dehydrogenase_1_b	1.57032	4.69478	-3.08685	0.00440812	0.46793	-1.97802
392	arf_GAP_with_Rho_GAP_domain_ANK_repeat_and_PH_domain_containing_protein_2	-1.0718	4.99443	3.09876	0.00427744	0.46793	-1.94481
1006	DBIRD_ZNF326_c	-0.591468	7.89841	3.11021	0.00415522	0.46793	-2.03114
1180	E3_ubiquitin_protein_ligase_MARCH5	-1.38636	5.19859	3.09672	0.00429958	0.46793	-1.94675
1736	heterogeneous_nuclear_ribonucleoprotein_D_like_A	-0.565676	8.59775	3.12022	0.0040512	0.46793	-2.05475
1827	Immediate_early_response_gene_5_like_protein	-0.642771	6.51298	3.10898	0.00416818	0.46793	-1.95111
1958	Krueppel_like_factor_2	-1.20544	5.25644	3.13231	0.00392882	0.46793	-1.87245
2163	MHC_class_II_beta_chain	-1.58588	7.47974	3.08127	0.00447067	0.46793	-2.06171
1918	intraflagellar_transport_protein_43_homolog	-1.01344	4.72143	3.04772	0.00486473	0.496446	-2.05395
483	bactericidal_permeability_increasing_protein	-1.0611	5.84547	3.03414	0.00503356	0.499355	-2.0865
3093	putative_ferric_chelate_reductase_1_like	0.91241	7.93827	-3.02596	0.0051379	0.499355	-2.22528
3285	ribosomal_RNA_processing_protein_36_homolog	-1.14665	5.08835	3.00637	0.00539603	0.502962	-2.13303
3871	transcription_elongation_factor_A_SII_protein_1	-0.660116	6.12904	3.0045	0.00542145	0.502962	-2.16054
3029	protein_S100_G_like	-0.45908	12.5525	2.97272	0.00586869	0.532355	-2.69422
721	cellular_retinoic_acid_binding_protein_2	1.01826	5.18701	-2.95417	0.00614576	0.54537	-2.23971
846	collagen_type_XVIII_alpha_1_precursor	-0.661336	7.41019	2.91383	0.0067914	0.571317	-2.43306
2683	phospholipid_transfer_protein	1.25679	4.21836	-2.92499	0.00660665	0.571317	-2.31191
3722	synaptogyrin_3	1.15053	2.34506	-2.90169	0.006998	0.571317	-2.43581
3951	transmembrane_protease_serine_13	0.940005	6.33809	-2.90733	0.00690133	0.571317	-2.3786
778	claudin_3claudin_4	-0.569029	8.9614	2.88925	0.00721593	0.57473	-2.59983
1851	inosine_5_monophosphate_dehydrogenase_2	-0.702294	6.2035	2.86114	0.00773187	0.57473	-2.46653
2941	protein_FAM76B	0.965374	5.08075	-2.86599	0.00764035	0.57473	-2.41634
3984	transmembrane_protein_251	0.706535	4.92583	-2.87677	0.00744084	0.57473	-2.3934
4043	tuftelin	-0.640644	7.20945	2.86051	0.0077438	0.57473	-2.53358
575	cadherin_1_a	-0.77045	6.61777	2.80124	0.0089495	0.576372	-2.61566
1260	endoplasmic_reticulum_Golgi_intermediate_compartment_protein_1	-1.38403	4.02279	2.82631	0.00841945	0.576372	-2.50198
1451	filamin_binding_LIM_protein_1	-0.507261	7.88244	2.78457	0.0093191	0.576372	-2.74713
1701	heat_shock_protein_HSP_90_alpha	-0.391913	11.8954	2.80198	0.00893328	0.576372	-3.02407
1707	heme_binding_protein_2_precursor	0.971863	5.62124	-2.79222	0.00914759	0.576372	-2.58115
1845	influenza_virus_NS1A_binding_protein_homolog_b	-1.21685	5.83891	2.80817	0.00879996	0.576372	-2.55229
2096	major_histocompatibility_complex_class_I_antigen_b	-1.16864	5.65516	2.79451	0.00909696	0.576372	-2.57483
2268	mucin_5B_1	1.90405	5.25925	-2.83472	0.00824834	0.576372	-2.48036
3613	sperm_motility_initiating_substance	1.82916	8.6427	-2.83627	0.00821714	0.576372	-2.69231
4052	tumor_protein_p53_inducible_protein_11	-1.017	4.52329	2.83512	0.0082403	0.576372	-2.47552
4290	xaa_Pro_dipeptidase	-0.93177	6.40305	2.78894	0.0092209	0.576372	-2.62707
333	ankyrin_repeat_and_SOCS_box_containing_12	1.40894	2.63522	-2.73959	0.0103892	0.582951	-2.70356	Downregulated
538	breast_cancer_anti_estrogen_resistance_protein_3_homolog	-0.667686	6.07183	2.76296	0.00981966	0.582951	-2.66119
622	calponin_1	1.03406	5.40384	-2.72413	0.0107827	0.582951	-2.70663
703	cebpd_CCAAT_enhancer_binding_protein_C_EBP_delta	-1.4426	5.33154	2.74994	0.0101331	0.582951	-2.65047	Upregulated
789	clustered_mitochondria_protein_homolog	-0.681869	5.58709	2.73628	0.0104722	0.582951	-2.69052
1189	E3_ubiquitin_protein_ligase_rififylin	-0.719049	5.72056	2.72779	0.0106883	0.582951	-2.71252
1593	glutathione_S_transferase_P_c	-0.51235	11.6222	2.75389	0.0100372	0.582951	-3.10652
1896	interferon_induced_protein_44_like_a	-1.32143	4.19589	2.76722	0.00971903	0.582951	-2.60842
2621	peroxisomal_membrane_protein_PMP34	-0.589378	5.86053	2.71874	0.0109232	0.582951	-2.73925
2956	protein_glutamine_gamma_glutamyltransferase_K	-1.24228	6.04635	2.71988	0.0108933	0.582951	-2.74273
4077	tyrosine_tRNA_ligase_cytoplasmic	-0.456036	10.578	2.71596	0.0109964	0.582951	-3.1027
2983	protein_lifeguard_1	0.910225	5.1714	-2.70897	0.0111822	0.585202	-2.72777
2283	myelin_basic_protein	0.863433	6.80055	-2.69714	0.0115037	0.594404	-2.8461
241	alcohol_dehydrogenase_1_c	0.77578	6.55609	-2.67598	0.0120998	0.60977	-2.87228
561	C4b_binding_protein_alpha_chain	0.639968	6.27492	-2.67893	0.012015	0.60977	-2.84733
744	choline_phosphate_cytidylyltransferase_A	0.636107	6.26392	-2.65106	0.012839	0.618635	-2.90283
1984	large_neutral_amino_acids_transporter_small_subunit_3_piece2	-0.648486	6.72186	2.64965	0.0128819	0.618635	-2.93677
2460	nuclear_factor_7	-0.617998	7.56266	2.65644	0.0126759	0.618635	-2.99069
2971	protein_kinase_C_delta_type	-0.639427	6.78649	2.65539	0.0127077	0.618635	-2.92848
3406	serine_arginine_rich_splicing_factor_6	-0.539522	6.11294	2.64177	0.0131249	0.622973	-2.90925
4119	ubiquitin_conjugating_enzyme_E2E_1	-0.7808	5.96472	2.63377	0.0133762	0.627603	-2.91341
1805	hsc70_interacting_protein	-0.343268	8.80188	2.6122	0.0140756	0.652918	-3.18497
503	beta_1_4_galactosyltransferase_3_a	-1.2514	4.46912	2.54142	0.0166167	0.679833	-3.02345
995	cytosolic_phospholipase_A2_gamma_like_a	1.33181	8.66965	-2.54457	0.016495	0.679833	-3.31407
1171	dystonin_b	-1.36724	3.32362	2.54917	0.0163192	0.679833	-3.01199
1615	glycosyltransferase_like_protein_LARGE2_A_precursor	-0.904188	5.50192	2.54747	0.0163838	0.679833	-3.05313
1739	heterogeneous_nuclear_ribonucleoprotein_H3	-0.329266	9.85433	2.57787	0.0152594	0.679833	-3.33996
2473	nuclear_receptor_coactivator_4	-0.634557	8.08549	2.58488	0.0150106	0.679833	-3.18147
2498	nucleophosmin_a	-0.684119	6.64488	2.56525	0.0157172	0.679833	-3.10007
2570	paxillin	-1.17225	4.89891	2.55394	0.0161385	0.679833	-3.01225
2628	persulfide_dioxygenase_ETHE1_mitochondrial	0.630887	6.02776	-2.58693	0.0149385	0.679833	-3.0141
2827	profilin_2_a	-0.474661	10.7416	2.54045	0.0166544	0.679833	-3.48921
2949	protein_glutamine_gamma_glutamyltransferase_5	1.61573	4.65729	-2.57408	0.0153956	0.679833	-2.9663
4085	U6_snRNA_associated_Sm_like_protein_LSm3	-0.980007	4.55074	2.56788	0.0156208	0.679833	-2.97706
1903	interferon_regulatory_factor_2_binding_protein_2	-0.854919	4.84374	2.53576	0.0168373	0.680493	-3.04476
1825	Immediate_early_response_5	-1.06327	3.69835	2.53054	0.0170427	0.682042	-3.03937
187	adaptor_related_protein_complex_1_mu_1_subunit	0.789603	3.72239	-2.5098	0.0178836	0.694356	-3.07523
506	Beta_2_microglobulin_precursor	-0.517817	10.8883	2.46153	0.0199897	0.694356	-3.66415
588	calcium_binding_mitochondrial_carrier_protein_Aralar1	-1.15164	4.63677	2.44162	0.0209228	0.694356	-3.20714
1063	diamine_acetyltransferase_1b	-0.699312	6.0215	2.44524	0.0207503	0.694356	-3.28309
1231	egl_nine_homolog_3	2.13673	3.87442	-2.4758	0.0193444	0.694356	-3.13327
1509	galectin_4	0.337735	11.7002	-2.4591	0.0201017	0.694356	-3.74199
1523	gamma_synuclein	0.99608	2.97993	-2.47077	0.0195697	0.694356	-3.14792
1730	heterogeneous_nuclear_ribonucleoprotein_A0_b	-0.312561	9.53509	2.4501	0.0205208	0.694356	-3.57654
1792	HLA_class_II_histocompatibility_antigen_gamma_chain	-0.561182	9.80941	2.45298	0.0203858	0.694356	-3.59235
1868	insulin_like_growth_factor_binding_protein_2_a	-0.656849	5.7961	2.46542	0.019812	0.694356	-3.22789
1969	L_lactate_dehydrogenase_B_chain	-0.398161	9.36109	2.48686	0.0188573	0.694356	-3.48749
2095	major_histocompatibility_complex_class_I_antigen_a	-0.7758	11.0845	2.46211	0.019963	0.694356	-3.67892
2287	myelin_proteolipid_protein	1.10815	2.36317	-2.45814	0.020146	0.694356	-3.17699
2342	NADH_dehydrogenase_iron_sulfur_protein_8_mt_precursor	-0.713513	5.52707	2.45156	0.0204523	0.694356	-3.23521
2407	neuroepithelial_cell_transforming_gene_1_protein	-0.736018	6.47467	2.47055	0.0195797	0.694356	-3.27053
2732	poly_ADP_ribose_polymerase_family_member_3	-0.48014	7.29298	2.44535	0.0207453	0.694356	-3.39433
2799	probable_ATP_dependent_RNA_helicase_DDX58	-1.27038	2.95932	2.43986	0.0210074	0.694356	-3.19882
2835	programmed_cell_death_protein_4_like	-0.423657	7.22881	2.48645	0.0188754	0.694356	-3.30741
2933	protein_FAM204A	0.52308	6.08826	-2.50741	0.0179828	0.694356	-3.17327
3358	scaffold_attachment_factor_B1	-0.609594	6.44347	2.47766	0.0192617	0.694356	-3.25554
3390	semaphorin_3F	-1.38613	3.68873	2.43809	0.0210926	0.694356	-3.1972
4153	UMP_CMP_kinase	-1.02677	6.6504	2.48164	0.0190858	0.694356	-3.26031
602	calcium_uniporter_protein_mitochondrial_a	-0.753644	6.7314	2.42685	0.0216409	0.695576	-3.37671
3314	RNA_binding_protein_EWS	-0.399268	7.57788	2.43151	0.0214122	0.695576	-3.44713
3611	sperm_acrosome_membrane_associated_protein_4_like	0.751821	8.02078	-2.42766	0.021601	0.695576	-3.49645
4305	zinc_finger_CCCH_domain_containing_protein_10	-1.13023	4.42828	2.42107	0.021928	0.699298	-3.23711
58	3_hydroxyisobutyrate_dehydrogenase	-0.549175	5.70107	2.38662	0.0237121	0.700154	-3.36949
621	calpastatin	-0.997946	7.6554	2.37851	0.0241512	0.700154	-3.55267
1447	filamin_A	-0.520169	9.33543	2.38946	0.0235605	0.700154	-3.68049
1500	G_protein_coupled_receptor_family_C_group_5_member_C	-1.05804	5.4645	2.39502	0.0232652	0.700154	-3.33445
1649	granulin_precursor	-1.17093	4.73887	2.38672	0.0237072	0.700154	-3.30845
1673	guanine_nucleotide_binding_protein_G_I_G_S_G_T_subunit_beta_2	-1.0468	4.7822	2.37365	0.0244177	0.700154	-3.33399
1751	HIG1_domain_family_member_1A	0.807655	6.0083	-2.38545	0.0237752	0.700154	-3.39858	Upregulated
1811	hydroxyacid_oxoacid_transhydrogenase_mitochondrial	-0.724656	4.76341	2.36324	0.024998	0.700154	-3.35286
2002	leucine_rich_repeat_containing_protein_59	-0.699631	5.01606	2.4025	0.022874	0.700154	-3.29529
2039	long_chain_acyl_CoA_dehydrogenase	-0.539277	6.74048	2.40489	0.0227501	0.700154	-3.42143
2337	NAD_dependent_protein_deacylase_sirtuin_5A_mitochondrial	-0.473816	5.55159	2.36545	0.0248738	0.700154	-3.39825
2495	nucleolin	-0.361594	10.1965	2.37081	0.0245747	0.700154	-3.78933
2634	PHD_finger_protein_14_like	0.801076	4.17424	-2.36245	0.0250422	0.700154	-3.33012
2793	probable_ATP_dependent_RNA_helicase_DDX17_b	-0.83824	6.36764	2.41572	0.0221966	0.700154	-3.36771
2868	proteasome_activator_complex_subunit_4	0.995972	3.5377	-2.38881	0.0235949	0.700154	-3.27929	Upregulated
2899	protein_BTG2	-0.419615	9.90946	2.37128	0.0245488	0.700154	-3.76458
3037	protein_SET	-0.296623	10.2613	2.41359	0.0223046	0.700154	-3.7094
3988	transmembrane_protein_40	-0.512369	5.95316	2.36608	0.0248382	0.700154	-3.42629
111	60S_ribosomal_protein_L26	0.373174	11.5803	-2.35616	0.0253995	0.702367	-3.93952
1930	jagged_1_precursor	-1.0418	3.72778	2.355	0.0254655	0.702367	-3.33624
9	1_phosphatidylinositol_4_5_bisphosphate_phosphodiesterase_beta_3	-0.53315	6.53397	2.27956	0.0301346	0.708367	-3.63743
53	3_2_5_bisphosphate_nucleotidase_1	-0.697865	5.47802	2.32569	0.0271955	0.708367	-3.46384
474	atrophin_1	0.678035	4.26588	-2.30955	0.0281929	0.708367	-3.42213
745	choline_transporter_like_2	-0.498034	6.89446	2.30545	0.0284515	0.708367	-3.62387
933	cyclin_dependent_kinase_inhibitor_1_a	-0.785708	5.63115	2.28994	0.0294493	0.708367	-3.53902	Upregulated
1089	DNA_damage_inducible_transcript_4_protein	-0.555138	6.92254	2.29372	0.0292035	0.708367	-3.64828	Upregulated
1358	eukaryotic_translation_initiation_factor_4E_binding_protein_2	-0.50244	5.12307	2.29431	0.0291653	0.708367	-3.49581	Upregulated
1539	general_transcription_factor_3C_polypeptide_6	0.813116	3.88279	-2.28	0.0301052	0.708367	-3.46112
1732	heterogeneous_nuclear_ribonucleoprotein_A3	-0.529529	8.94519	2.27866	0.030195	0.708367	-3.86355
1794	homeobox_protein_Dlx3b	-0.615829	6.92738	2.28541	0.0297465	0.708367	-3.66299
1872	insulin_like_growth_factor_binding_protein_7	-0.755206	4.79099	2.28238	0.0299469	0.708367	-3.49462
1915	interleukin_enhancer_binding_factor_X2	-0.463404	8.34392	2.30439	0.0285188	0.708367	-3.76196
2491	nucleolar_protein_12	0.838178	11.7248	-2.29982	0.0288104	0.708367	-4.0637
2716	pleckstrin_homology_like_domain_family_B_member_3	-0.607489	5.57755	2.31403	0.0279127	0.708367	-3.49253
3111	pyruvate_carboxylase_mitochondrial	-0.817781	7.48099	2.33437	0.0266727	0.708367	-3.62184
3218	retinal_dehydrogenase_1_b	-0.976596	5.69628	2.29015	0.0294357	0.708367	-3.54111
3224	retinol_binding_protein_4	1.196	4.12233	-2.32782	0.0270664	0.708367	-3.38708
3246	rho_guanine_nucleotide_exchange_factor_25	0.635433	5.40152	-2.32548	0.0272083	0.708367	-3.46191
3411	serine_hydroxymethyltransferase_cystolic	-0.57205	5.83535	2.34687	0.0259353	0.708367	-3.45325
3442	serine_threonine_protein_kinase_Sgk1	-0.708706	5.31381	2.28795	0.0295799	0.708367	-3.51939
3496	sialic_acid_synthase_a	-1.25929	4.96708	2.30454	0.0285093	0.708367	-3.46371
3630	splicing_factor_arginine_serine_rich_4	-0.379497	8.37157	2.33478	0.0266477	0.708367	-3.70629
3634	splicing_factor_U2AF_35_kDa_subunit	-0.51485	6.3228	2.27905	0.0301687	0.708367	-3.61868
3802	tetratricopeptide_repeat_protein_39A	-1.21343	4.21075	2.28557	0.0297362	0.708367	-3.46214
3918	transketolase_like_protein_2	-0.432552	7.13674	2.33517	0.0266247	0.708367	-3.59172
4006	tripartite_motif_containing_protein_29	-0.852403	8.2965	2.32766	0.0270763	0.708367	-3.71054
3292	ribosome_production_factor_2_homolog	0.422796	10.871	-2.26922	0.0308321	0.71918	-4.04753
2323	N_alpha_acetyltransferase_60	-0.670201	5.16149	2.25584	0.0317556	0.720146	-3.56405
2712	pleckstrin_homology_domain_containing_family_H_member_3	-0.788242	5.55039	2.25655	0.0317062	0.720146	-3.58966
2858	prostaglandin_G_H_synthase_1	-0.535338	7.17176	2.26336	0.0312333	0.720146	-3.72918
3333	RRP15_like_protein	-0.515684	5.5231	2.26199	0.0313282	0.720146	-3.58309
3840	titin_like_isoform_X31	-1.30943	5.12563	2.26036	0.0314406	0.720146	-3.55015
2466	nuclear_pore_complex_protein_Nup205	-0.757223	4.86102	2.24422	0.0325775	0.734703	-3.56404
731	charged_multivesicular_body_protein_1a	-0.868495	5.10756	2.23745	0.0330654	0.741611	-3.59004
3202	regulator_of_G_protein_signaling_5	1.34843	3.25707	-2.23155	0.0334958	0.747157	-3.53137
2338	NAD_P_H_dehydrogenase_quinone_1	-0.409763	8.69516	2.22697	0.0338336	0.750591	-3.94054
68	40S_ribosomal_protein_S11	0.327921	10.4501	-2.12705	0.0420024	0.75175	-4.27948
206	adipocyte_enhancer_binding_protein_1	1.02488	4.7944	-2.14606	0.0403248	0.75175	-3.72127
273	alpha_actinin_1	-0.742748	6.81675	2.20468	0.0355209	0.75175	-3.80164
283	alpha_catulin	-0.81076	6.22119	2.12072	0.0425746	0.75175	-3.88783
325	angiopoietin_related_protein_1	1.082	2.88736	-2.12139	0.0425143	0.75175	-3.69574
421	AT_rich_interactive_domain_containing_protein_1B	0.816007	10.4971	-2.19377	0.0363745	0.75175	-4.15914
453	ATP_synthase_subunit_alpha_mitochondrial	-0.268231	10.0873	2.15586	0.0394829	0.75175	-4.1935
480	B_cell_CLL_lymphoma_6	-1.29304	4.17131	2.18895	0.0367573	0.75175	-3.61947
715	cell_surface_A33_antigen	-0.593422	6.78313	2.11934	0.0427004	0.75175	-3.95004
764	chymotrypsinogen_A	1.05209	1.85395	-2.15745	0.039348	0.75175	-3.63942
892	core_histone_macro_H2A_1	-0.466353	6.98169	2.18073	0.0374178	0.75175	-3.86225
1029	deiodinase_2	-1.06823	2.86064	2.16965	0.0383258	0.75175	-3.62295
1062	diamine_acetyltransferase_1a	-0.480755	8.27404	2.1475	0.0401996	0.75175	-4.04853
1145	dual_specificity_mitogen_activated_protein_kinase_kinase_1	-0.851533	4.68495	2.12096	0.0425533	0.75175	-3.75869
1363	eukaryotic_translation_initiation_factor_5_b	0.837726	9.64937	-2.15988	0.0391428	0.75175	-4.14964
1442	fibroblast_growth_factor_receptor_2	-0.718695	5.91749	2.18739	0.0368817	0.75175	-3.74649
1729	heterogeneous_nuclear_ribonucleoprotein_A0_a	-0.573166	7.33268	2.19733	0.0360936	0.75175	-3.86676
1914	interleukin_enhancer_binding_factor_3	-0.603781	8.20921	2.13246	0.041519	0.75175	-4.06938
1933	Junctional_adhesion_molecule_A_like_precursor	-1.12795	4.94839	2.15311	0.0397175	0.75175	-3.72205
1988	latexin	0.461589	6.81471	-2.13457	0.0413312	0.75175	-3.92884
2115	MARCKS_like_protein	-0.737285	7.59626	2.15518	0.0395408	0.75175	-3.96828
2345	NADH_dehydrogenase_subunit_2_b	-0.797412	6.32754	2.18211	0.0373066	0.75175	-3.79051
2396	nesprin_1	-0.957291	5.15897	2.14296	0.0405945	0.75175	-3.7565
2530	osteoclast_stimulating_factor_1	-0.506134	6.49686	2.19442	0.0363228	0.75175	-3.78788
2619	peroxisomal_biogenesis_factor_3	-0.663484	5.61234	2.13054	0.0416899	0.75175	-3.81672	Upregulated
2677	phospholipase_D3_a	-0.718258	4.80201	2.16252	0.0389202	0.75175	-3.69742
2756	polyubiquitin_C_like	-0.314596	9.42573	2.14944	0.040033	0.75175	-4.14889
2762	PRA1_family_protein_3	0.641021	5.58083	-2.15443	0.0396051	0.75175	-3.7769
2771	pre_mRNA_splicing_factor_38A	-0.554907	5.9758	2.11906	0.0427256	0.75175	-3.87019
3210	reticulocalbin_2	-0.54397	5.0353	2.16381	0.038812	0.75175	-3.71396
3252	rho_related_GTP_binding_protein_RhoC	-0.475646	8.47934	2.13438	0.0413485	0.75175	-4.09054
3267	ribose_phosphate_pyrophosphokinase_2	-0.737362	5.487	2.13122	0.0416287	0.75175	-3.80611
3276	ribosomal_protein_S15	0.338552	11.3777	-2.16405	0.0387923	0.75175	-4.29315	Upregulated
3338	ryanodine_receptor_1_b	-1.05336	3.87486	2.15088	0.039909	0.75175	-3.66932
3366	secreted_frizzled_related_protein_1	1.14868	2.70739	-2.16845	0.038425	0.75175	-3.62424
3367	secreted_frizzled_related_protein_2_like	0.899903	4.45058	-2.15063	0.0399305	0.75175	-3.69355
3407	serine_arginine_rich_splicing_factor_7_a	-0.406182	8.67755	2.17449	0.037927	0.75175	-4.03689
3473	serpin_H1_precursor	-1.24853	3.69559	2.14468	0.0404447	0.75175	-3.67355
3491	SH3_domain_binding_protein_1	-0.564469	6.74561	2.12837	0.0418839	0.75175	-3.93055
3501	Sickle_tail_protein_like_protein	-0.870444	4.95849	2.15971	0.039157	0.75175	-3.71225
3556	sodium_coupled_neutral_amino_acid_transporter_3	-0.902854	3.62825	2.19346	0.0363986	0.75175	-3.59541
3835	tight_junction_protein_ZO_1	-0.658835	5.34738	2.21489	0.034739	0.75175	-3.64971
3852	torsin_1A_interacting_protein_2	-0.52523	5.15822	2.19847	0.0360046	0.75175	-3.66466
3935	transmembrane_9_superfamily_member_1	-0.729481	6.11796	2.17202	0.0381304	0.75175	-3.7883
4036	tubulin_alpha_chain_like_2	-0.705624	6.47776	2.14704	0.0402396	0.75175	-3.86637
4244	vitamin_D_binding_protein	1.23963	2.81804	-2.18505	0.0370692	0.75175	-3.5998
4288	X_ray_repair_cross_complementing_protein_6	-0.627792	4.4972	2.14962	0.0400171	0.75175	-3.70036
4300	Zinc_binding_protein_A33	-0.741308	7.79454	2.21715	0.0345683	0.75175	-3.87324
1117	DNAJ_homolog_subfamily_C_member_10	0.867292	3.72479	-2.09588	0.0448878	0.757156	-3.74847
1375	exportin_1	-0.627695	5.06499	2.10363	0.0441542	0.757156	-3.81542
1600	glycerophosphoinositol_inositolphosphodiesterase_GDPD2	-1.08964	4.57848	2.09808	0.044679	0.757156	-3.78709
2450	non_histone_chromosomal_protein_HMG_17	-0.459861	10.7429	2.10636	0.043899	0.757156	-4.341
2581	PDZK1_interacting_protein_1	0.96573	3.22073	-2.10437	0.0440857	0.757156	-3.72508
2755	polyubiquitin	-0.468111	9.70655	2.09993	0.0445034	0.757156	-4.26247
3353	sarcalumenin_piece2	-1.03073	3.82684	2.09628	0.0448503	0.757156	-3.75253
3636	Spondin_2	0.973437	5.24654	-2.10393	0.0441268	0.757156	-3.82906
3716	SWI_SNF_related_matrix_associated_actin_dependent_regulator_of_chromatin_subfamily_E_member_1	-0.409797	6.90536	2.10119	0.0443845	0.757156	-3.99604
3783	telethonin	-1.21626	5.40011	2.10632	0.0439029	0.757156	-3.83424
525	biglycan	0.944138	4.35694	-2.08818	0.0456272	0.758652	-3.78651
826	cold_inducible_RNA_binding_protein_b	-0.212918	12.3726	2.08531	0.0459057	0.758652	-4.53193
872	connective_tissue_growth_factor_precursor	-0.854883	5.94374	2.08636	0.045804	0.758652	-3.91896
3914	transient_receptor_potential_cation_channel_subfamily_V_member_6	-0.959451	3.86655	2.08535	0.0459023	0.758652	-3.77086
4326	zinc_finger_protein_750	-0.717073	5.82955	2.08668	0.0457725	0.758652	-3.91148
88	5_3_exoribonuclease_2	-0.315616	8.41326	2.05088	0.0493639	0.761908	-4.236
128	A_kinase_anchor_protein_9	-0.571823	6.29719	2.04954	0.0495031	0.761908	-4.01887
157	Actin_cytoplasmic_1_a	-0.439138	13.0551	2.05983	0.0484441	0.761908	-4.64441
242	alcohol_dehydrogenase_1A	0.569967	7.26853	-2.06082	0.048343	0.761908	-4.10589
788	cleft_lip_and_palate_transmembrane_protein_1_like	0.450153	6.05866	-2.07803	0.0466192	0.761908	-3.95245
800	coatomer_protein_complex_subunit_beta_2_beta_prime	-0.786985	5.89706	2.02947	0.0516292	0.761908	-4.01165
806	coatomer_subunit_gamma_2	-0.465443	6.71514	2.07076	0.0473405	0.761908	-4.0277
974	cytochrome_oxidase_subunit_2	0.814419	11.5587	-2.03772	0.0507459	0.761908	-4.5417
1005	DBIRD_complex_subunit_ZNF326_b	-0.622603	5.81789	2.07551	0.0468681	0.761908	-3.93012
1199	E3_ubiquitin_protein_ligase_RNF185	-0.478259	5.58225	2.03001	0.0515712	0.761908	-3.98474
1211	E3_ubiquitin_protein_ligase_TRIM39_like_d	-0.645535	4.72931	2.06687	0.0477306	0.761908	-3.85052
1575	glutamine_tRNA_ligase	-0.320992	8.47982	2.07255	0.0471617	0.761908	-4.20407
1738	heterogeneous_nuclear_ribonucleoprotein_H1	-0.581429	6.11569	2.04236	0.0502552	0.761908	-4.01225
1740	heterogeneous_nuclear_ribonucleoprotein_K_1	-0.356394	9.53199	2.07747	0.0466742	0.761908	-4.28881
1813	hydroxymethylglutaryl_CoA_synthase_cytoplasmic	-0.849029	3.79657	2.0435	0.0501353	0.761908	-3.83186
1883	integrin_beta_4_a	-1.1692	4.51544	2.04484	0.0499942	0.761908	-3.86923
1894	interferon_induced_helicase_C_domain_containing_protein_1_a	-0.6115	7.35813	2.06559	0.04786	0.761908	-4.10447
2011	leukotriene_A_4_hydrolase	-0.826796	6.77493	2.03857	0.0506559	0.761908	-4.08862
2185	Mineralocorticoid_Receptor	-0.621429	4.45874	2.03229	0.0513251	0.761908	-3.88552
2368	NADH_dehydrogenase_ubiquinone_Fe_S_protein_6_mitochondrial	0.535083	5.57747	-2.04119	0.0503781	0.761908	-3.96816
2521	optineurin	-0.835328	4.96271	2.05398	0.0490442	0.761908	-3.88756
2783	premature_ovarian_failure_1B	-1.02093	4.83977	2.05473	0.0489665	0.761908	-3.87458
2863	prostatic_acid_phosphatase	0.64467	5.79206	-2.05583	0.0488531	0.761908	-3.96401
3056	protein_tyrosine_phosphatase_non_receptor_type_12	-0.611931	4.82959	2.03964	0.0505426	0.761908	-3.90139
3253	rho_related_GTP_binding_protein_RhoD	0.762021	3.82347	-2.04501	0.0499758	0.761908	-3.82893
3318	RNA_binding_protein_PNO1	0.3139	7.54753	-2.06025	0.0484007	0.761908	-4.13625
3810	thioredoxin_dependent_protein_reductase_mitochondrial	-0.347331	6.43544	2.02879	0.0517022	0.761908	-4.07046
3944	transmembrane_emp24_domain_containing_protein_10	-0.540939	6.08388	2.03051	0.0515175	0.761908	-4.03096
3954	transmembrane_protein_106A	-0.686167	5.08743	2.03672	0.0508517	0.761908	-3.92756
4094	ubiquitin_60S_ribosomal_protein_L40	0.314458	10.7823	-2.06203	0.0482204	0.761908	-4.42746
3081	protocadherin_Fat_2	-1.01776	4.40111	2.02657	0.0519427	0.762699	-3.88996
473	ATPase_type_13A1	0.810973	4.50959	-2.02447	0.0521705	0.763297	-3.89914
2057	lysine_tRNA_ligase	-0.350493	9.3488	2.01905	0.0527643	0.76649	-4.37674
2181	midkine	-0.615503	5.41728	2.02039	0.0526173	0.76649	-3.98579
1586	glutathione_S_transferase_kappa_1	-0.367053	6.59357	2.01363	0.0533633	0.769713	-4.11317
1735	heterogeneous_nuclear_ribonucleoprotein_D0	-0.440987	7.33013	2.014	0.0533218	0.769713	-4.19198
2028	lipolysis_stimulated_lipoprotein_receptor_precursor	-0.897765	5.28033	2.01091	0.0536657	0.77135	-3.98178
203	adenylosuccinate_synthetase_c	-0.929384	3.55051	2.00177	0.0546946	0.776568	-3.88516
449	ATP_synthase_F_0_complex_subunit_B1_mitochondrial	-0.445424	6.43265	1.99429	0.0555494	0.776568	-4.12834
719	cell_wall_associated_hydrolase_c	1.99495	6.76984	-1.99977	0.0549217	0.776568	-4.14936
975	cytochrome_oxidase_subunit_3	0.706176	13.1205	-1.99428	0.0555506	0.776568	-4.76531
1947	kinectin	-0.553101	8.42516	1.99466	0.0555061	0.776568	-4.33346
2113	MAP_kinase_interacting_serine_threonine_kinase_2a_merged	-0.605504	7.99699	1.99665	0.055278	0.776568	-4.28761	Upregulated
2920	protein_disulfide_isomerase_precursor_2	-0.755495	6.761	1.99967	0.0549338	0.776568	-4.15333
3046	protein_Tob2	-1.06391	4.50006	2.00044	0.0548462	0.776568	-3.93686
3698	suppressor_of_tumorigenicity_14_protein_a	-0.741693	6.52411	1.99149	0.0558717	0.778391	-4.14014
3020	protein_quaking	-0.384543	8.38334	1.98749	0.0563358	0.782186	-4.34173
4233	vesicular_integral_membrane_protein_VIP36	-0.624222	6.02493	1.98564	0.0565521	0.782528	-4.09796
92	5_AMP_activated_protein_kinase_subunit_gamma_1	-0.680817	5.37064	1.96716	0.0587484	0.782686	-4.06158
102	60S_ribosomal_protein_L13	0.246985	11.9102	-1.93644	0.0625633	0.782686	-4.75412
399	arginine_and_glutamate_rich_protein_1	-0.632605	5.94845	1.93295	0.0630104	0.782686	-4.17659
650	carnosine_dipeptidase_1_metallopeptidase_M20_family	-0.438512	5.30304	1.96447	0.059074	0.782686	-4.06366
694	CD99	-0.602857	5.92173	1.93565	0.0626651	0.782686	-4.16871
705	cell_cycle_and_apoptosis_regulator_protein_2	-0.97766	4.43941	1.94212	0.0618425	0.782686	-4.02172
944	cystatin_A_like	1.03385	8.87117	-1.94458	0.0615318	0.782686	-4.4648
1267	endothelial_lipase	-0.590702	5.32241	1.98087	0.0571119	0.782686	-4.03834
1271	enoyl_CoA_delta_isomerase_1	-0.571974	5.85677	1.94898	0.0609809	0.782686	-4.14151
1312	ES1_protein_homolog_mitochondrial_a	-1.11931	4.22837	1.9345	0.0628114	0.782686	-4.01863
1414	fasciculation_and_elongation_protein_zeta_1	-0.420534	5.91523	1.9593	0.0597046	0.782686	-4.13301
1604	glycine_N_methyltransferase	-0.427836	7.56899	1.97855	0.0573856	0.782686	-4.27574
1609	glycogen_phosphorylase_muscle_form	-1.16107	7.4862	1.95696	0.0599918	0.782686	-4.29944
1611	glycogenin_1	-0.426902	6.85883	1.96035	0.0595754	0.782686	-4.23012
1731	heterogeneous_nuclear_ribonucleoprotein_A1	-0.33571	8.41814	1.94483	0.0615008	0.782686	-4.42034
1853	inosine_uridine_preferring_nucleoside_hydrolase	0.239421	12.3427	-1.94773	0.0611368	0.782686	-4.77615
1875	integrator_complex_subunit_11	-0.501266	4.51153	1.97277	0.0580741	0.782686	-3.98191
2064	lysosomal_alpha_mannosidase	-0.563564	5.22033	1.94544	0.0614237	0.782686	-4.08527
2493	nucleolar_protein_58	-0.385274	7.15721	1.96048	0.0595607	0.782686	-4.26353
2608	peripheral_myelin_protein_2	-0.368367	8.08828	1.96576	0.058918	0.782686	-4.35169
2695	Pim_3_serine_threonine_kinase	-0.670516	4.661	1.95407	0.0603483	0.782686	-4.0212
2860	prostaglandin_reductase_1_like	-0.777558	2.90032	1.93825	0.0623326	0.782686	-3.95889
2948	protein_furry_homolog	-0.647607	5.52382	1.97268	0.0580842	0.782686	-4.07039
2981	protein_LBH_2	-0.529626	7.36268	1.94917	0.0609566	0.782686	-4.30372
3303	RNA_binding_motif_protein_19	-0.701618	4.12317	1.96958	0.0584563	0.782686	-3.95973
3309	RNA_binding_protein_4	-0.349554	8.6159	1.94618	0.0613313	0.782686	-4.43694
3678	sulfhydryl_oxidase_1	0.469902	6.60501	-1.96795	0.0586524	0.782686	-4.19281
3708	SURP_and_G_patch_domain_containing_protein_2_d	-0.252404	9.77939	1.9795	0.0572739	0.782686	-4.48431
3813	thioredoxin_interacting_protein	-0.829268	5.55195	1.96708	0.0587575	0.782686	-4.08014
4017	tropomyosin_alpha_4_chain_isoform_X5	0.560393	8.74954	-1.93239	0.0630828	0.782686	-4.47449
4038	tubulin_folding_cofactor_B	-0.565507	4.90265	1.94188	0.0618721	0.782686	-4.06156
4065	tyrosine_protein_kinase_CSK	-0.45601	6.46765	1.93414	0.0628577	0.782686	-4.23026
4145	UBX_domain_containing_protein_4_a	-0.659921	4.0197	1.93865	0.0622816	0.782686	-3.99922
4151	UDP_N_acetylglucosamine_peptide_N_acetylglucosaminyltransferase_110_kDa_subunit	-0.421252	7.55337	1.94744	0.0611733	0.782686	-4.32834
2	14_3_3_protein_beta_alpha_1	-0.219123	12.6061	1.92275	0.0643327	0.785778	-4.84459
70	40S_ribosomal_protein_S13	0.273931	11.0991	-1.92453	0.0640995	0.785778	-4.69852
370	apolipoprotein_A_I_a	0.951147	3.37514	-1.92237	0.0643818	0.785778	-3.99408
502	beta_1_3_N_acetylglucosaminyltransferase_radical_fringe	-0.853321	4.61245	1.92449	0.0641049	0.785778	-4.06216
1406	failed_axon_connections_homolog	1.07447	1.80114	-1.92338	0.0642497	0.785778	-3.96601
2678	phospholipase_D3_b	-0.422136	7.134	1.92157	0.0644869	0.785778	-4.32582
113	60S_ribosomal_protein_L36	0.261417	10.8524	-1.9096	0.0660717	0.787961	-4.70146
148	acidic_leucine_rich_nuclear_phosphoprotein_32_family_member_B2	-0.467672	8.00527	1.89748	0.0677107	0.787961	-4.45855
215	ADP_ribosylation_factor_GTPase_activating_protein_2	-0.443552	5.78849	1.89838	0.0675882	0.787961	-4.21699
391	arf_GAP_with_Rho_GAP_domain_ANK_repeat_and_PH_domain_containing_protein_1	-0.880016	4.12087	1.89716	0.0677546	0.787961	-4.06678
528	biogenesis_of_lysosomal_organelles_complex_1_subunit_2	0.424256	6.20131	-1.90235	0.0670483	0.787961	-4.257
1215	E3_ubiquitin_protein_ligase_TRIM69_b	-0.379218	8.16239	1.90714	0.0664013	0.787961	-4.45661
1428	ferredoxin_1_adrenodoxin	0.461209	5.16871	-1.91194	0.0657594	0.787961	-4.13558
1830	Immunoglobulin_M_heavy_chain_constant_region	-1.13406	6.11046	1.91303	0.0656144	0.787961	-4.22311
1959	Krueppel_like_factor_5_a	-0.498552	7.75714	1.90617	0.0665324	0.787961	-4.41692
2242	MOB_kinase_activator_2	-0.437714	6.74464	1.90646	0.0664927	0.787961	-4.30621
2849	proline_synthetase_co_transcribed_bacterial_homolog	0.679321	4.92658	-1.899	0.0675038	0.787961	-4.13055
2978	protein_L_isoaspartate_D_aspartate_O_methyltransferase_a	-0.558358	4.76209	1.90859	0.066207	0.787961	-4.10072
3304	RNA_binding_motif_protein_39	-0.53697	5.23663	1.90968	0.0660616	0.787961	-4.14314
3468	serologically_defined_colon_cancer_antigen_3_homolog	0.381509	6.32137	-1.8977	0.0676809	0.787961	-4.27736
3563	sodium_potassium_calcium_exchanger_6_mitochondrial	-0.464111	7.29103	1.90076	0.0672645	0.787961	-4.37665
3986	transmembrane_protein_258	0.282714	8.17229	-1.90691	0.0664332	0.787961	-4.4623
230	aftiphilin	-0.881405	4.42393	1.88583	0.0693205	0.789499	-4.10569
890	copper_chaperone_for_superoxide_dismutase	-0.580308	5.83525	1.88501	0.0694342	0.789499	-4.24276
1282	epidermal_growth_factor_receptor_substrate_15	-0.495575	5.42598	1.88668	0.069201	0.789499	-4.19848
2422	neutral_alpha_glucosidase_AB	-0.911908	4.93556	1.89277	0.0683577	0.789499	-4.13982
2538	Oxidation_resistance_protein_1	0.662302	5.00838	-1.88635	0.069248	0.789499	-4.15557
3305	RNA_binding_motif_protein_X_chromosome_piece2	-0.411881	8.28512	1.88621	0.0692675	0.789499	-4.5051
3446	serine_threonine_protein_kinase_TAO3	-0.54736	5.76937	1.88713	0.0691382	0.789499	-4.23153
4001	trimethyllysine_hydroxylase_epsilon_mitochondrial	0.565777	9.07422	-1.88971	0.0687808	0.789499	-4.57607
1791	HLA_class_II_histocompatibility_antigen_DR_alpha_chain_like	-1.0932	5.69038	1.88348	0.0696484	0.789735	-4.22753
3200	receptor_type_tyrosine_protein_phosphatase_zeta	-0.54741	5.69815	1.87958	0.0701966	0.793746	-4.23687
4	14_3_3_protein_eta	-0.750802	4.36636	1.80571	0.0813022	0.794697	-4.21734
73	40S_ribosomal_protein_S18	0.255893	11.474	-1.85284	0.0740555	0.794697	-4.855
80	40S_ribosomal_protein_S7	0.276062	11.9926	-1.87103	0.0714112	0.794697	-4.87399
105	60S_ribosomal_protein_L19	0.291154	12.1641	-1.84352	0.0754431	0.794697	-4.93682
155	actin	0.742047	4.45331	-1.80403	0.0815723	0.794697	-4.22172
165	actin_related_protein_2_3_complex_subunit_3	-0.308134	8.49678	1.81225	0.080262	0.794697	-4.64543
225	ADP_ribosylation_factor_like_protein_9	-0.54596	6.19111	1.81275	0.0801826	0.794697	-4.39043
248	aldehyde_dehydrogenase_3_family	0.832722	8.58513	-1.83922	0.0760913	0.794697	-4.61363
348	annexin_A7_isoform_1	-0.526395	7.72979	1.85073	0.0743685	0.794697	-4.50408
599	calcium_channel_voltage_dependent_L_type_Cav1_1_alpha_1s_subunit	-0.685345	6.47545	1.81133	0.0804078	0.794697	-4.42481
717	Cell_wall_associated_hydrolase_a	1.43205	7.72606	-1.85948	0.073081	0.794697	-4.4893
780	claudin_6	-0.768236	3.16143	1.85684	0.073467	0.794697	-4.07701
829	cold_inducible_RNA_binding_protein_d	-0.344586	10.0263	1.82792	0.0778153	0.794697	-4.76199
865	complement_factor_B	0.854708	4.71943	-1.85903	0.0731461	0.794697	-4.16763
887	copine_1	-0.294563	8.07441	1.81701	0.0795123	0.794697	-4.59662
905	creatine_kinase_U_type_mitochondrial	0.937959	3.85219	-1.87618	0.070677	0.794697	-4.0783
927	cyclic_AMP_responsive_element_binding_protein_3	-0.864556	4.33221	1.83987	0.0759931	0.794697	-4.16553
942	cystathionine_gamma_lyase_a	-0.835582	4.78336	1.80652	0.0811737	0.794697	-4.25188
961	cysteine_tRNA_ligase_cytoplasmic	-0.39236	6.53246	1.81798	0.0793599	0.794697	-4.424
997	cytosolic_phospholipase_A2_zeta	-0.453965	6.39145	1.8683	0.0718023	0.794697	-4.32845
1023	dehydrogenase_reductase_SDR_family_member_4_a	0.779899	4.877	-1.8627	0.0726125	0.794697	-4.18057
1050	desmin	-0.776998	8.92271	1.8689	0.0717164	0.794697	-4.59106
1250	elongation_of_very_long_chain_fatty_acids_like_1	-0.598309	7.21011	1.81141	0.0803958	0.794697	-4.51183
1313	ES1_protein_homolog_mitochondrial_like_b	-0.421207	5.56948	1.81379	0.0800187	0.794697	-4.32481
1460	FK506_binding_protein_15	-0.574315	4.94172	1.86552	0.072203	0.794697	-4.18173	Upregulated
1525	gap_junction_beta_3_protein	-0.812546	5.16938	1.8065	0.0811765	0.794697	-4.2894
1529	gap_junction_protein_beta_7	0.511162	5.63374	-1.80739	0.0810342	0.794697	-4.34416
1543	gephyrin	-0.629688	5.66769	1.82382	0.0784495	0.794697	-4.31972
1576	glutamyl_tRNA_Gln_amidotransferase_subunit_A_mitochondrial	-0.451399	5.84761	1.8649	0.0722934	0.794697	-4.27671
1782	histone_lysine_demethylase_PHF8	-0.472314	6.47547	1.81951	0.0791201	0.794697	-4.41315
1857	inositol_1_4_5_trisphosphate_receptor_type_3_c	-0.984231	4.41182	1.80606	0.0812464	0.794697	-4.22029
1966	L_amino_oxidase_like	1.30014	9.57112	-1.86535	0.0722287	0.794697	-4.66012
2018	LIM_domain_containing_protein_1_b	0.574335	4.71647	-1.81625	0.0796316	0.794697	-4.2321
2123	mediator_of_RNA_polymerase_II_transcription_subunit_25	0.509022	7.52533	-1.87256	0.0711923	0.794697	-4.45108
2272	multifunctional_methyltransferase_subunit_TRM112_like_protein	-0.588269	4.82051	1.81266	0.0801972	0.794697	-4.24938
2329	N_sulphoglucosamine_sulphohydrolase	0.775735	3.92914	-1.80432	0.0815259	0.794697	-4.18336
2509	nucleosome_assembly_protein_1_like_4	-0.500815	6.50612	1.80689	0.0811143	0.794697	-4.43701
2646	phosphatidylethanolamine_binding_protein_4	-0.850774	3.57823	1.8104	0.0805557	0.794697	-4.15761
2662	phosphatidylserine_synthase_2	-0.706177	5.5941	1.84224	0.0756353	0.794697	-4.27874
2689	phosphoserine_phosphatase	0.706183	4.52394	-1.80999	0.0806208	0.794697	-4.22291
2839	prolactin_regulatory_element_binding_protein	0.573669	4.79491	-1.87012	0.0715413	0.794697	-4.15991
2903	protein_canopy_homolog_2	-0.712441	3.83412	1.84586	0.0750926	0.794697	-4.12158
2915	protein_disulfide_isomerase_A3	-0.207303	10.35	1.84489	0.0752381	0.794697	-4.76356
2931	protein_FAM177B	-0.612946	4.36819	1.81161	0.0803626	0.794697	-4.20909
3013	protein_phosphatase_1_regulatory_subunit_3C	-0.89084	6.16718	1.81187	0.0803217	0.794697	-4.38844
3086	Pumilio_domain_containing_protein_KIAA0020	-0.478722	6.08547	1.83205	0.077181	0.794697	-4.35184
3334	RuvB_like_protein_2	-0.525217	5.56607	1.83903	0.0761193	0.794697	-4.28367
3337	ryanodine_receptor_1_a	-1.03644	4.28224	1.85116	0.0743046	0.794697	-4.14534
3361	SEC14_like_1	-0.438579	5.22327	1.86698	0.0719924	0.794697	-4.20836
3396	septin_8	-0.847879	4.65165	1.84574	0.07511	0.794697	-4.1844
3437	serine_threonine_protein_kinase_PLK3	-0.734314	4.72343	1.84449	0.0752976	0.794697	-4.19287
3510	signal_recognition_particle_54kDa	0.457689	5.86921	-1.80492	0.0814288	0.794697	-4.3734
3540	small_variable_region_E3_ubiquitin_protein_ligase_HUWE1	-0.663556	5.78709	1.84859	0.074685	0.794697	-4.29316
3594	sorting_nexin_16	0.524435	4.71731	-1.82805	0.0777954	0.794697	-4.21558
3960	transmembrane_protein_131	-0.648265	5.52369	1.83863	0.0761802	0.794697	-4.27967
4057	twinfilin_2	-0.307801	7.16535	1.83025	0.077457	0.794697	-4.47759
4264	WASH_complex_subunit_strumpellin	-0.437748	5.24606	1.81593	0.0796818	0.794697	-4.28751
4302	zinc_finger_AN1_type_domain_3_from_transcript_variant_1	-0.542375	5.52753	1.81663	0.0795717	0.794697	-4.31328
110	60S_ribosomal_protein_L24	0.329153	11.6334	-1.78279	0.0850411	0.79522	-4.98561	Upregulated
235	alanine_glyoxylate_aminotransferase_2_mitochondrial_a	0.880042	3.03593	-1.77951	0.0855875	0.79522	-4.1788
324	angiopoietin_1_precursor	-0.607936	5.56806	1.75837	0.0891817	0.79522	-4.40623
389	arf_GAP_with_dual_PH_domain_containing_protein_2	-0.883193	6.38437	1.80141	0.0819925	0.79522	-4.42816
513	beta_hexosaminidase_subunit_beta_a	-0.827467	5.58929	1.78625	0.0844675	0.79522	-4.36261
931	cyclin_dependent_kinase_2_associated_protein_2	0.253398	7.31404	-1.76233	0.0884996	0.79522	-4.60266
935	cyclin_G1	0.431909	7.99099	-1.7834	0.0849382	0.79522	-4.64383
943	cystathionine_gamma_lyase_b	0.512267	6.1651	-1.77144	0.0869455	0.79522	-4.45698
1061	diacylglycerol_kinase_zeta_like	-0.440011	6.38293	1.76291	0.0884002	0.79522	-4.4904
1152	dual_specificity_protein_phosphatase_1	0.478444	7.39764	-1.7726	0.086748	0.79522	-4.59568
1224	echinoderm_microtubule_associated_protein_like_2	-0.396244	5.33055	1.79049	0.0837683	0.79522	-4.33487
1255	enabled_protein	-0.724709	3.32566	1.79195	0.0835293	0.79522	-4.17032
1287	epithelial_discoidin_domain_containing_receptor_1	-0.865124	4.43591	1.78456	0.0847467	0.79522	-4.25334
1340	eukaryotic_translation_initiation_factor_3_subunit_B	-0.259505	8.8957	1.75303	0.0901107	0.79522	-4.77907
1386	F_actin_capping_protein_subunit_beta_a	-0.822884	5.97441	1.7577	0.0892987	0.79522	-4.44957
1473	fragile_X_mental_retardation_syndrome_related_protein_1	-0.9189	4.6428	1.7521	0.090273	0.79522	-4.31872
1623	GM2_ganglioside_activator_precursor	-0.539892	6.18485	1.7439	0.0917169	0.79522	-4.49523
1697	heat_shock_protein_70	-0.720048	3.93807	1.78359	0.084908	0.79522	-4.21502
1725	hephaestin_like_protein_1	0.876934	1.86718	-1.74555	0.0914239	0.79522	-4.19662
1741	heterogeneous_nuclear_ribonucleoprotein_K_2	-0.224918	8.71851	1.76922	0.0873207	0.79522	-4.7368
1742	heterogeneous_nuclear_ribonucleoprotein_L	-0.263542	8.6619	1.74368	0.0917561	0.79522	-4.77149	Upregulated
1884	integrin_beta_4_isoform_b	-1.01608	4.12016	1.75787	0.0892694	0.79522	-4.26433
1945	KH_domain_containing_RNA_binding_signal_transduction_associated_protein_1	-0.41197	9.33565	1.7563	0.0895408	0.79522	-4.8149
2147	meteorin_like_protein	0.488432	5.42807	-1.78684	0.0843698	0.79522	-4.352
2160	methylosome_subunit_pICln	-0.335276	6.20698	1.78271	0.0850539	0.79522	-4.44184
2183	migration_invasion_enhancer_1	0.528488	8.50558	-1.74612	0.0913242	0.79522	-4.75473
2232	mitogen_activated_protein_kinase_3	-0.509039	8.40837	1.79016	0.0838227	0.79522	-4.67304
2294	myeloperoxidase_b	0.990146	1.93322	-1.75842	0.0891737	0.79522	-4.18144
2317	N_acetylmuramoyl_L_alanine_amidase	0.546585	5.9178	-1.7843	0.0847892	0.79522	-4.41014
2397	neudesin	-0.401565	5.6013	1.74798	0.0909965	0.79522	-4.42687
2517	olfactomedin_4_precursor_b	0.959595	2.22346	-1.76316	0.0883567	0.79522	-4.18035
2594	peptidyl_prolyl_cis_trans_isomerase_FKBP11	-0.435143	5.69344	1.74404	0.0916926	0.79522	-4.44243
2674	phospholipase_A2_inhibitor_and_Ly6_PLAUR_domain_containing_protein	0.841729	1.89789	-1.79701	0.0827041	0.79522	-4.13211
3098	putative_monooxygenase_p33MONOX_b	-0.729468	4.59642	1.75174	0.0903354	0.79522	-4.31402
3145	ras_related_C3_botulinum_toxin_substrate_1_a	-0.45756	7.64626	1.76713	0.0876768	0.79522	-4.62922
3184	ras_specific_guanine_nucleotide_releasing_factor_1	0.826603	2.0965	-1.74792	0.0910067	0.79522	-4.19729
3270	ribosomal_protein_L14	0.269517	11.4812	-1.77589	0.0861939	0.79522	-4.98221
3277	ribosomal_protein_S15a	0.265843	11.618	-1.77222	0.0868124	0.79522	-5.00117
3389	selenoprotein_W	-0.553981	7.65107	1.76501	0.0880402	0.79522	-4.63171
3414	serine_incorporator_2	0.62969	5.26033	-1.77513	0.0863219	0.79522	-4.35026
3420	serine_protease_27_a	-0.633436	7.35119	1.78915	0.0839889	0.79522	-4.55979
3599	sorting_nexin_32	-0.82334	3.23456	1.75236	0.0902271	0.79522	-4.2198
3670	succinate_semialdehyde_dehydrogenase_mitochondrial	-0.66467	4.24471	1.77437	0.0864497	0.79522	-4.25153
3685	SUMO_activating_enzyme_subunit_2	-0.404705	5.45863	1.74509	0.091506	0.79522	-4.41347
3686	SUMO_conjugating_enzyme_UBC9	-0.338035	6.54135	1.77971	0.0855536	0.79522	-4.48443
3707	SURP_and_G_patch_domain_containing_protein_2_c	-0.513516	7.47224	1.7889	0.0840301	0.79522	-4.5743
3818	thiosulfate_sulfurtransferase	0.60837	6.19559	-1.78464	0.084733	0.79522	-4.43968
3907	transforming_growth_factor_beta_induced_protein_ig_h3	0.793947	4.64411	-1.74564	0.0914093	0.79522	-4.321
4111	ubiquitin_conjugating_enzyme_E2_E3	-0.437211	6.19734	1.78894	0.084023	0.79522	-4.43125
4122	ubiquitin_conjugating_enzyme_E2L_3	-0.474662	9.02625	1.75092	0.0904789	0.79522	-4.7934
4158	unconventional_myosin_XVIIIa	-0.276671	7.65166	1.77981	0.0855371	0.79522	-4.61088
4259	von_Willebrand_factor_A_domain_containing_protein_7	-0.903961	4.83903	1.74972	0.0906899	0.79522	-4.33991
1438	fibroblast_growth_factor_12	0.676841	5.23993	-1.7397	0.0924644	0.79966	-4.40012
69	40S_ribosomal_protein_S12	0.338477	12.792	-1.73469	0.0933613	0.802144	-5.17668
1494	G1_S_specific_cyclin_D1	0.308755	7.14891	-1.73371	0.0935376	0.802144	-4.62714
4193	V_type_proton_ATPase_subunit_B_brain_isoform_piece2	-0.889811	3.60002	1.73463	0.093372	0.802144	-4.26065
4255	volume_regulated_anion_channel_subunit_LRRC8D	-0.637105	5.10772	1.73521	0.0932669	0.802144	-4.39088
101	60S_ribosomal_protein_L12	0.199714	12.3416	-1.7284	0.0944984	0.806839	-5.14175
143	acetyltransferase_10	-0.368984	6.11525	1.69472	0.10079	0.806839	-4.56004
147	acidic_leucine_rich_nuclear_phosphoprotein_32_family_member_B1	0.766322	3.31713	-1.72105	0.0958417	0.806839	-4.2649
543	BRISC_and_BRCA1_A_complex_member_1	-0.460411	5.08831	1.71803	0.0963999	0.806839	-4.4117
628	caltractin	-0.502761	4.60188	1.71265	0.0973969	0.806839	-4.37024
771	class_II_MHC_DM_beta	-0.928756	4.30724	1.70254	0.0992984	0.806839	-4.35558
814	coiled_coil_and_C2_domain_containing_protein_1A_like	0.439389	5.30838	-1.69416	0.100897	0.806839	-4.47346
870	complement_receptor_type_1_like	0.596094	4.50248	-1.72938	0.0943214	0.806839	-4.33379
880	COP9_signalosome_complex_subunit_1	-0.490504	5.70829	1.69701	0.100351	0.806839	-4.50972
1026	dehydrogenase_reductase_SDR_family_member_7B	-0.382912	5.6799	1.71793	0.096418	0.806839	-4.47793
1140	double_stranded_RNA_specific_adenosine_deaminase	-0.591067	6.9487	1.71839	0.0963334	0.806839	-4.62451
1178	E3_ubiquitin_protein_ligase_HECTD1	-0.428806	5.80419	1.69435	0.100859	0.806839	-4.52545
1202	E3_ubiquitin_protein_ligase_RNF213	-0.595193	6.48797	1.69944	0.0998866	0.806839	-4.59638
1265	Endoplasmin	-0.448764	8.30647	1.70194	0.0994125	0.806839	-4.79871
1341	eukaryotic_translation_initiation_factor_3_subunit_C_1	-0.451718	7.40978	1.6999	0.0998	0.806839	-4.70665
1878	integrin_alpha_3	-0.438484	6.2142	1.71416	0.097116	0.806839	-4.54259
1900	interferon_induced_transmembrane_protein_1_like	-0.601146	6.52496	1.70694	0.098467	0.806839	-4.59083
1996	leucine_rich_PPR_motif_containing_protein_mitochondrial	-0.521519	5.44445	1.70214	0.0993747	0.806839	-4.47246
2246	monocarboxylate_transporter_14	-0.450646	5.3314	1.69453	0.100825	0.806839	-4.4732
2376	NADH_ubiquinone_oxidoreductase_75_kDa_subunit_mitochondrial	-0.694433	3.74956	1.69701	0.10035	0.806839	-4.31902
2440	nicotinamide_riboside_kinase_2	0.37496	9.84804	-1.69361	0.101003	0.806839	-4.96125
2455	novel_myosin_heavy_chain_family_protein	-1.25161	8.30723	1.72013	0.0960126	0.806839	-4.76331
2510	NXPE_family_member_1	0.489356	5.43237	-1.70213	0.0993764	0.806839	-4.47668
2564	paraspeckle_component_1	-0.552263	6.2861	1.71085	0.0977346	0.806839	-4.5548
2599	peptidyl_prolyl_cis_trans_isomerase_FKBP4	-0.566032	6.25135	1.72464	0.0951835	0.806839	-4.52889
2600	peptidyl_prolyl_cis_trans_isomerase_FKBP5	-0.687206	5.6637	1.70601	0.0986416	0.806839	-4.49027
2649	phosphatidylinositol_3_kinase_regulatory_subunit_alpha	-0.381707	6.84615	1.72298	0.0954871	0.806839	-4.60624
2740	polyadenylate_binding_protein_4	-0.757174	6.56778	1.7227	0.09554	0.806839	-4.57083
3150	ras_related_GTP_binding_protein_D	-0.52781	4.5173	1.70445	0.0989368	0.806839	-4.37288
3287	ribosome_biogenesis_protein_bop1_A	-0.675255	5.13747	1.70547	0.0987432	0.806839	-4.43172
3301	RING_finger_protein_YKR017C_like	-0.513072	5.60839	1.69419	0.10089	0.806839	-4.50477
3311	RNA_binding_protein_4_1	-0.560644	6.8966	1.70516	0.0988024	0.806839	-4.63701
3715	SWI_SNF_related_matrix_associated_actin_dependent_regulator_of_chromatin_subfamily_D_member_1	-0.703801	4.8743	1.70418	0.0989874	0.806839	-4.40748
3801	tetratricopeptide_repeat_protein_22	-0.747044	5.04051	1.72355	0.0953833	0.806839	-4.39909
4266	WD_repeat_containing_protein_1	-0.332834	8.49151	1.71175	0.0975651	0.806839	-4.80358
85	4_trimethylaminobutyraldehyde_dehydrogenase	-0.277347	7.06478	1.6584	0.107963	0.808631	-4.72954
260	allantoinase_mitochondrial_like	-0.333988	6.7855	1.66366	0.106898	0.808631	-4.68746
569	C_type_lectin_domain_family_11_member_A_precursor	-0.718865	4.28114	1.67186	0.105257	0.808631	-4.39464
670	cathepsin_D	-0.559496	5.8752	1.68679	0.102321	0.808631	-4.54463
700	CDK2_associated_and_cullin_domain_containing_protein_1	-0.444768	5.10109	1.66315	0.107001	0.808631	-4.49038
707	cell_cycle_control_protein_50B	0.359989	7.58167	-1.665	0.106627	0.808631	-4.78051
921	cullin_9	-0.837863	4.10289	1.66687	0.106253	0.808631	-4.38549
1195	E3_ubiquitin_protein_ligase_RNF139	0.610463	5.18925	-1.66544	0.106539	0.808631	-4.49911
1218	E3_ubiquitin_protein_ligase_UHRF1	0.742009	4.65443	-1.6849	0.102689	0.808631	-4.4103
1371	exophilin_5	-0.506464	5.05344	1.66826	0.105975	0.808631	-4.47883
1544	geranylgeranyltransferase_type_2_beta_subunit	0.585428	4.13279	-1.67178	0.105271	0.808631	-4.37811
1605	glycine_N_methyltransferase_like	-0.696867	4.84734	1.67818	0.104004	0.808631	-4.441
1608	glycogen_phosphorylase_liver_form	-0.378543	7.21983	1.67028	0.10557	0.808631	-4.72985
1932	junction_plakoglobin	-0.389554	9.64799	1.67059	0.105508	0.808631	-4.97603
2146	metastasis_suppressor_1_gene_2	-0.594226	5.28477	1.68341	0.102979	0.808631	-4.48246
2223	mitochondrial_trifunctional_protein_alpha_subunit	-0.254318	7.90254	1.68014	0.103619	0.808631	-4.79117
2387	nebulin_isoform_b	-1.06365	6.91898	1.67795	0.10405	0.808631	-4.67909
2539	oxidative_stress_induced_growth_inhibitor_2	0.859515	2.12318	-1.67872	0.103898	0.808631	-4.28348
2733	poly_ADP_ribose_polymerase_family_member_9	-0.470491	5.91625	1.68216	0.103223	0.808631	-4.55774
2801	probable_ATP_dependent_RNA_helicase_DDX5_b	0.204325	10.6534	-1.66205	0.107223	0.808631	-5.08322
3222	retinoid_binding_protein_7	0.400675	7.03536	-1.68601	0.102472	0.808631	-4.68537
3239	rho_GTPase_activating_protein_27	-0.484209	5.50377	1.67418	0.104795	0.808631	-4.51976
3244	rho_guanine_nucleotide_exchange_factor_16	-0.615029	6.08386	1.65845	0.107953	0.808631	-4.60716
3284	ribosomal_protein_S8	0.223661	12.156	-1.66565	0.106497	0.808631	-5.22161
3444	serine_threonine_protein_kinase_SIK1	0.887542	3.23821	-1.69037	0.101627	0.808631	-4.30141
3483	sestrin_1	-0.74011	4.24282	1.66581	0.106464	0.808631	-4.39927
3826	thrombospondin_4	0.732863	6.04391	-1.67268	0.105093	0.808631	-4.58859
3884	transcription_factor_jun_D	-0.437642	6.85276	1.66721	0.106185	0.808631	-4.68939
3909	transgelin	0.876803	4.5842	-1.68905	0.101882	0.808631	-4.39519
4048	tumor_protein_D52	-0.369975	7.0019	1.68575	0.102521	0.808631	-4.68081
4059	twisted_gastrulation_protein_homolog_1_b	-0.600642	4.47765	1.66148	0.107337	0.808631	-4.42701
4063	tyrosine_aminotransferase	-0.922636	5.50264	1.65901	0.107838	0.808631	-4.53773
4083	U5_small_nuclear_ribonucleoprotein_200_kDa_helicase	-0.628646	5.31767	1.66384	0.106862	0.808631	-4.50986
4262	WAS_WASL_interacting_protein_family_member_2	-0.438212	6.52212	1.6585	0.107942	0.808631	-4.66147
1869	insulin_like_growth_factor_binding_protein_2_precursor_b	-0.880438	3.20873	1.65523	0.108609	0.809407	-4.34303
2230	mitogen_activated_protein_kinase_13	0.468956	6.69714	-1.65684	0.10828	0.809407	-4.68807
2811	probable_E3_ubiquitin_protein_ligase_HERC3	-0.453374	5.43415	1.654	0.10886	0.809407	-4.5425
3604	SOSS_complex_subunit_C	0.384114	5.55518	-1.65485	0.108686	0.809407	-4.55775
1056	developmentally_regulated_GTP_binding_protein_1	-0.482491	5.52967	1.65182	0.109306	0.811249	-4.55601
2930	protein_FAM167A	-0.668533	3.21581	1.65019	0.109641	0.812256	-4.34893
1499	G_protein_coupled_receptor_143	-0.589902	4.78686	1.64879	0.10993	0.812926	-4.47698
3423	serine_protease_HTRA1_b	-0.603177	5.09861	1.6468	0.110342	0.813023	-4.51233
3712	SWI_SNF_complex_subunit_SMARCC1	-0.367842	5.785	1.64732	0.110234	0.813023	-4.59245
2071	lysosome_associated_membrane_glycoprotein_3	-0.356007	9.31485	1.6441	0.110901	0.814208	-4.98522
2636	phenylalanine_4_hydroxylase	0.76286	5.14299	-1.64436	0.110848	0.814208	-4.52252
1929	isovaleryl_CoA_dehydrogenase_mitochondrial	-0.30142	6.83884	1.63773	0.112232	0.819553	-4.73203
2761	PR_domain_containing_protein_11	-0.62926	5.04567	1.63806	0.112161	0.819553	-4.51617
3415	serine_incorporator_3	-0.766081	5.80457	1.63864	0.11204	0.819553	-4.60356
3964	transmembrane_protein_14A	0.293756	6.27535	-1.63616	0.112561	0.820486	-4.66828
1696	heat_shock_cognate_71kDa_protein_like	-0.747956	7.21498	1.63189	0.113463	0.821197	-4.78404
2137	mesothelin_like_protein	-0.876483	7.38406	1.63258	0.113317	0.821197	-4.79725
2343	NADH_dehydrogenase_subunit_1	0.675172	7.804	-1.63383	0.113053	0.821197	-4.8504
2870	proteasome_inhibitor_PI31_subunit	-0.313919	6.67485	1.63353	0.113116	0.821197	-4.71734
108	60S_ribosomal_protein_L23	0.198912	11.3803	-1.6052	0.119233	0.822062	-5.23746	Upregulated
204	adenylyl_cyclase_associated_protein_1	-0.412586	7.77722	1.60687	0.118864	0.822062	-4.88482
205	Adenylyl_cyclase_associated_protein_1_like	-0.712018	5.05653	1.61685	0.116685	0.822062	-4.54946
429	ATP_binding_cassette_sub_family_F_GCN20_member_2	0.200315	9.3336	-1.60859	0.118487	0.822062	-5.04178
775	clathrin_light_chain_A	-0.303996	7.0478	1.62385	0.115176	0.822062	-4.77714
796	Coagulation_factor_V	0.974714	2.13878	-1.61679	0.116697	0.822062	-4.35825
842	collagen_alpha_3_VI_chain_b	0.825496	5.27069	-1.6112	0.117915	0.822062	-4.58015
1054	desmoplakin	-0.327011	9.27205	1.60413	0.119467	0.822062	-5.04064
1076	dipeptidyl_peptidase_3	-0.473553	6.11697	1.60347	0.119614	0.822062	-4.69124
1162	dynactin_subunit_3	0.597982	4.23961	-1.60616	0.11902	0.822062	-4.4732
1249	elongation_factor_Tu_mitochondrial	-0.589316	5.34349	1.62348	0.115255	0.822062	-4.57237
1684	guanine_nucleotide_binding_protein_subunit_beta_5	0.798369	2.24418	-1.62356	0.115238	0.822062	-4.35272
1935	junctophilin_2	-0.924973	5.07337	1.62903	0.114069	0.822062	-4.53211
1994	leptin_receptor_overlapping_transcript_like_1	-0.379835	6.18959	1.61722	0.116605	0.822062	-4.68113
1995	lethal_giant_larvae_homolog_2	-0.570729	5.88986	1.60343	0.119624	0.822062	-4.66202
2023	LIM_domain_transcription_factor_LMO4_A	0.41335	6.07045	-1.6165	0.116759	0.822062	-4.67202
2149	methionine_aminopeptidase_1	-0.338605	5.20769	1.62009	0.115984	0.822062	-4.5636
2385	nck_associated_protein_1	-0.38986	6.20468	1.61617	0.116832	0.822062	-4.68476
2499	nucleophosmin_b	-0.212796	9.92086	1.61908	0.116203	0.822062	-5.07966
2516	olfactomedin_4_a	1.19983	4.53003	-1.62405	0.115134	0.822062	-4.47702
2630	pescadillo_homolog_b	-0.447461	5.54544	1.62975	0.113916	0.822062	-4.58991
2651	phosphatidylinositol_4_kinase_beta	-0.356136	5.59441	1.60831	0.118548	0.822062	-4.62489
2664	phosphoenolpyruvate_carboxykinase_cytosolic_GTP	0.983997	1.91683	-1.609	0.118396	0.822062	-4.36265
3137	ranBP_type_and_C3HC4_type_zinc_finger_containing_protein_1	-0.378222	6.24949	1.62	0.116004	0.822062	-4.68501
3254	rho_related_GTP_binding_protein_RhoE	0.429615	4.58136	-1.61462	0.117169	0.822062	-4.49916
3257	ribonuclease_H2_subunit_A	-0.363436	6.21589	1.60802	0.118611	0.822062	-4.69688
3356	sarcoplasmic_endoplasmic_reticulum_calcium_ATPase_1	-0.999314	9.79013	1.61472	0.117146	0.822062	-5.07071
3885	transcription_factor_junB	-0.428577	7.39653	1.60536	0.119197	0.822062	-4.84496
4012	tropomodulin_3	-0.706712	4.95893	1.61406	0.117291	0.822062	-4.54211
4126	ubiquitin_fold_modifier_1	0.579492	4.97197	-1.61417	0.117267	0.822062	-4.54492
117	60S_ribosomal_protein_L8	0.227851	12.1213	-1.60049	0.120276	0.823768	-5.31687
754	chromobox_protein_homolog_3	0.455238	5.98881	-1.60102	0.120156	0.823768	-4.68401
106	60S_ribosomal_protein_L21	0.204035	11.8416	-1.59298	0.121954	0.824891	-5.30046
637	carbonic_anhydrase_2	-0.437839	5.36322	1.59721	0.121006	0.824891	-4.61336
786	cleavage_and_polyadenylation_specificity_factor_subunit_7	-0.478034	5.03121	1.59554	0.121379	0.824891	-4.57522
922	cullin_associated_and_neddylation_dissociated_1	-0.420199	6.0212	1.59662	0.121138	0.824891	-4.68916
1027	dehydrogenase_reductase_SDR_family_member_7C	-0.613499	6.62238	1.59359	0.121817	0.824891	-4.76568
1650	granulins	-1.05445	4.39925	1.59516	0.121464	0.824891	-4.50632
1774	histone_H2A	1.11045	2.46625	-1.59252	0.122056	0.824891	-4.39587
2406	neuroendocrine_protein_7B2	0.748827	3.19071	-1.59335	0.12187	0.824891	-4.41971
1577	glutaredoxin_1	0.357652	8.1235	-1.58997	0.12263	0.826432	-4.95015
3176	ras_related_protein_Rab_8A	0.429969	6.91237	-1.58971	0.122689	0.826432	-4.81012
100	60S_ribosomal_protein_L10a	0.213441	11.4036	-1.57677	0.125641	0.827969	-5.28167
664	Catechol_O_methyltransferase_like	-0.320296	8.03629	1.58669	0.123373	0.827969	-4.94242
1187	E3_ubiquitin_protein_ligase_pellino_homolog_2_or_3	-0.457996	4.84244	1.57655	0.125694	0.827969	-4.5785
1273	enoyl_CoA_hydratase_domain_containing_protein_2_mitochondrial	-0.368009	5.61794	1.57967	0.124976	0.827969	-4.66769
1407	Fam53A_protein	-0.502724	6.24735	1.58461	0.123847	0.827969	-4.73544
1859	inositol_hexakisphosphate_kinase_2	0.280683	7.38761	-1.57986	0.124932	0.827969	-4.88166
2225	mitochondrial_uncoupling_protein_2	-0.41725	7.2552	1.57627	0.125757	0.827969	-4.86959
2656	phosphatidylinositol_binding_clathrin_assembly_protein	-0.784707	4.28769	1.57988	0.124928	0.827969	-4.51562
2947	protein_FRG1	-0.357812	5.62569	1.58164	0.124524	0.827969	-4.66473
3238	rho_GTPase_activating_protein_21	-0.62695	4.64544	1.58626	0.123471	0.827969	-4.54389
3255	rho_related_GTP_binding_protein_RhoG_like	-0.674177	4.20118	1.58221	0.124395	0.827969	-4.50422
3943	transmembrane_channel_like_protein_7	-0.593797	4.83975	1.5763	0.12575	0.827969	-4.5788
4021	troponin_I_fast_skeletal_muscle	-0.621455	11.7224	1.58294	0.124227	0.827969	-5.30127
4187	V_set_and_transmembrane_domain_containing_protein_2B	0.770797	2.74757	-1.57836	0.125276	0.827969	-4.42064
2032	lipoprotein_lipase_like	0.72546	2.30461	-1.5734	0.126421	0.83028	-4.41335
3031	protein_S100_P_2	0.633232	4.54143	-1.57299	0.126515	0.83028	-4.54853
3355	sarcolemmal_membrane_associated_protein	-0.734274	4.37318	1.56734	0.127829	0.837558	-4.54032
1	14_3_3_protein_beta_alpha	-0.474368	6.64784	1.34262	0.18976	0.837559	-5.0975
34	2_4_dienoyl_CoA_reductase_mitochondrial	-0.261177	6.40972	1.28628	0.208468	0.837559	-5.13638
36	2_5A_dependent_ribonuclease_like	-0.725006	5.74241	1.39827	0.172582	0.837559	-4.91357
41	2_oxoisovalerate_dehydrogenase_subunit_beta_mitochondrial	-0.281937	6.01779	1.54377	0.133433	0.837559	-4.76304
23	26S_proteasome_non_ATPase_regulatory_subunit_13_b	-0.88521	3.78371	1.54558	0.132995	0.837559	-4.5144
57	3_hydroxybutyrate_dehydrogenase_type_2	-0.334128	5.9592	1.34824	0.187967	0.837559	-5.00367
51	39S_ribosomal_protein_L51_mitochondrial	-0.336178	5.55317	1.28792	0.207904	0.837559	-5.02334
67	40S_ribosomal_protein_S10	0.194744	12.0935	-1.38808	0.175633	0.837559	-5.61245
71	40S_ribosomal_protein_S14	0.181833	11.5569	-1.41043	0.168997	0.837559	-5.52956
72	40S_ribosomal_protein_S16	0.175762	10.7874	-1.25914	0.217972	0.837559	-5.64649
74	40S_ribosomal_protein_S19	0.218775	11.7444	-1.31211	0.199725	0.837559	-5.67526
76	40S_ribosomal_protein_S24	0.211309	11.443	-1.26455	0.216053	0.837559	-5.70393
77	40S_ribosomal_protein_S30	0.13137	11.4907	-1.32599	0.195141	0.837559	-5.63254
79	40S_ribosomal_protein_S6	0.16809	12.0435	-1.37908	0.178362	0.837559	-5.61929
87	55_kDa_erythrocyte_membrane_protein	0.48072	5.44574	-1.25818	0.218314	0.837559	-5.04291
96	60S_acidic_ribosomal_protein_P0	-0.144789	11.831	1.5495	0.132052	0.837559	-5.36249
104	60S_ribosomal_protein_L18	0.166473	11.362	-1.35447	0.185994	0.837559	-5.58369
109	60S_ribosomal_protein_L23a	0.2478	11.8928	-1.52939	0.13695	0.837559	-5.39816
112	60S_ribosomal_protein_L30	0.196531	10.8793	-1.40717	0.169953	0.837559	-5.46817
125	7_dehydrocholesterol_reductase	0.361714	5.82654	-1.26699	0.215191	0.837559	-5.08479
160	actin_cytoplasmic_merged	-0.47163	10.3331	1.39228	0.174371	0.837559	-5.43433
161	actin_gamma_enteric_smooth_muscle	0.546001	4.90823	-1.40394	0.170902	0.837559	-4.80324
173	acyl_CoA_synthetase_family_member_2_mitochondrial	-0.683076	4.49727	1.43061	0.163175	0.837559	-4.7227
180	acyl_protein_thioesterase_2	-0.357445	5.61279	1.35349	0.186303	0.837559	-4.95353
191	adenine_nucleotide_translocator_2	0.168854	12.8036	-1.40473	0.170671	0.837559	-5.66224
201	adenylosuccinate_synthetase_a	-0.296123	6.95865	1.50453	0.143204	0.837559	-4.93274
236	alanine_glyoxylate_aminotransferase_2_mitochondrial_b	0.607338	2.57577	-1.25498	0.219455	0.837559	-4.76324
237	alanine_tRNA_ligase_cytoplasmic	-0.246293	8.27243	1.53634	0.135242	0.837559	-5.03992
263	alpha_1_3_mannosyl_glycoprotein_4_beta_N_acetylglucosaminyltransferase_C_2	-0.603782	5.56599	1.29499	0.205489	0.837559	-5.01329
264	alpha_1_4_N_acetylglucosaminyltransferase	-0.721686	3.12111	1.42535	0.164678	0.837559	-4.60982
285	alpha_enolase	-0.171173	9.3192	1.35264	0.186572	0.837559	-5.39015
297	alpha_tectorin_like_b	-1.15576	5.61998	1.38537	0.17645	0.837559	-4.91017
309	aminopeptidase_like_1	-0.301627	7.14524	1.30152	0.203274	0.837559	-5.21445
310	AMMECR1_like_protein	0.448342	5.3089	-1.2978	0.204535	0.837559	-4.98154
313	amyloid_beta_A4_precursor_protein_binding_family_A_member_1	0.675602	1.80114	-1.30205	0.203094	0.837559	-4.69079
315	amyloid_like_protein_2_peice1	-0.612357	4.97096	1.37745	0.178859	0.837559	-4.84293
322	angiogenin	0.990799	3.69434	-1.50247	0.143735	0.837559	-4.55679
335	ankyrin_repeat_domain_containing_protein_13D	-0.596028	5.84302	1.50101	0.144109	0.837559	-4.79578
345	annexin_A4	-0.22534	8.69895	1.36469	0.182795	0.837559	-5.31312
355	antigen_KI_67	-0.509032	6.35739	1.39706	0.172942	0.837559	-4.99252
362	AP_1_complex_subunit_sigma_1A	-0.311558	6.89278	1.3921	0.174424	0.837559	-5.06987
366	AP_2_complex_subunit_mu	-0.204859	7.94543	1.35809	0.184857	0.837559	-5.24086
373	apolipoprotein_B_100	0.702572	1.82368	-1.4049	0.17062	0.837559	-4.58719
390	arf_GAP_with_Rho_GAP_domain	-0.557922	5.03227	1.29535	0.205364	0.837559	-4.94379
393	arf_GAP_with_SH3_domain_ANK_repeat_and_PH_domain_containing_protein_3	-0.390673	6.26275	1.55553	0.130613	0.837559	-4.77587
395	arfaptin_2	-0.35463	5.30296	1.31102	0.200087	0.837559	-4.96326
402	argininosuccinate_lyase	0.321558	6.54921	-1.41491	0.167689	0.837559	-4.99931
418	aspartate_tRNA_ligase_cytoplasmic	-0.296741	6.93203	1.27938	0.210854	0.837559	-5.21334
431	ATP_binding_cassette_sub_family_F_member_3	0.498131	4.69797	-1.40119	0.171715	0.837559	-4.77992
458	ATP_synthase_subunit_f_mitochondrial_like	0.221231	8.74164	-1.37186	0.180575	0.837559	-5.31007
463	ATPase_asna1	-0.38556	5.31958	1.29918	0.204067	0.837559	-4.98012
465	ATPase_family_AAA_domain_containing_protein_3_A	-0.345758	5.74644	1.49954	0.144489	0.837559	-4.78844
469	ATPase_inhibitor_mitochondrial	0.208192	8.99463	-1.3193	0.19734	0.837559	-5.40133
470	ATPase_Na_K_transporting_alpha_2_polypeptide_a	-0.543104	5.01523	1.4054	0.170474	0.837559	-4.8146
472	ATPase_Na_K_transporting_beta_2_polypeptide	-0.424737	8.38313	1.52923	0.136989	0.837559	-5.05937	Upregulated
481	B_cell_receptor_associated_protein_31	-0.269202	7.79323	1.46416	0.153852	0.837559	-5.08634
489	basigin	-0.245237	7.31057	1.51952	0.139407	0.837559	-4.95526
493	bcl_2_adenovirus_E1B_19_kDa_interacting_protein_2_like_protein	-0.41872	6.64442	1.47494	0.150951	0.837559	-4.93086
504	beta_1_4_galactosyltransferase_3_b	0.377894	6.56521	-1.52861	0.137143	0.837559	-4.85224
515	beta_mannosidase	0.548896	3.53908	-1.29492	0.205511	0.837559	-4.77453
557	butyrophilin_subfamily_2_member_A2_like	-0.589744	6.43329	1.49387	0.145959	0.837559	-4.87867
562	c_C_motif_chemokine_28	-0.575106	4.85361	1.3215	0.196614	0.837559	-4.89249
572	cactin	-0.457361	5.8563	1.4702	0.15222	0.837559	-4.83778
585	calcium_activated_chloride_channel_regulator_2	0.574937	2.20786	-1.41032	0.169028	0.837559	-4.59208
616	calpain_8	-0.76979	4.71587	1.43277	0.162563	0.837559	-4.74498
620	calpain_small_subunit_2	-0.478502	4.82313	1.43449	0.162075	0.837559	-4.75654
624	calretinin	0.541637	2.73363	-1.40872	0.169497	0.837559	-4.61176
625	calsequestrin_1_fast_twitch_skeletal_muscle_precursor	-0.666863	11.6337	1.51656	0.14015	0.837559	-5.38855
626	calsyntenin_1	-0.40854	6.30843	1.30156	0.20326	0.837559	-5.10354
652	cartilage_acidic_protein_1	-0.608063	2.97824	1.37683	0.179049	0.837559	-4.6552
675	cationic_amino_acid_transporter_3	0.587986	5.94524	-1.5211	0.139011	0.837559	-4.78724
691	CD63_antigen	-0.237936	8.78825	1.49522	0.145608	0.837559	-5.14862
697	CDC_like_kinase_1_L_homeolog_isoform_X2	0.354713	6.59756	-1.49136	0.146612	0.837559	-4.9062
718	Cell_wall_associated_hydrolase_b	1.27715	5.27845	-1.43568	0.161738	0.837559	-4.80636
720	cellular_nucleic_acid_binding_protein_like	-0.208209	7.36369	1.32537	0.195343	0.837559	-5.21336
725	ceramide_synthase_2	-0.408161	6.2903	1.51645	0.140178	0.837559	-4.8304
737	charged_multivesicular_body_protein_4c	0.274852	6.22053	-1.33315	0.192811	0.837559	-5.05873
765	cilia_and_flagella_associated_protein_20	-0.436627	5.47435	1.49048	0.146843	0.837559	-4.76825
766	cingulin	-0.833223	3.66102	1.35401	0.186138	0.837559	-4.72395
777	claudin_1	-0.429233	6.95837	1.27483	0.212439	0.837559	-5.22119
781	claudin_7	-0.319317	8.77897	1.36871	0.181548	0.837559	-5.31502
785	cleavage_and_polyadenylation_specificity_factor_subunit_5	-0.619002	4.71022	1.54084	0.134144	0.837559	-4.60976
790	clusterin	-0.367511	7.6955	1.54719	0.132609	0.837559	-4.96096
793	coagulation_factor_III_thromboplastin_tissue_factor	-0.468764	5.63847	1.36572	0.182473	0.837559	-4.94321
820	coiled_coil_domain_containing_protein_43	-0.251509	7.3353	1.45454	0.156483	0.837559	-5.04557
827	Cold_inducible_RNA_binding_protein_B_like	-0.260761	10.8005	1.35165	0.186886	0.837559	-5.53175
828	cold_inducible_RNA_binding_protein_beta	-0.740499	5.98521	1.35485	0.185876	0.837559	-4.99992
833	cold_shock_domain_containing_protein_E1_b	-0.565493	5.41322	1.25549	0.219275	0.837559	-5.04099
837	collagen_alpha_1_XXVIII_chain	-0.662734	5.3496	1.31064	0.200215	0.837559	-4.9637
841	collagen_alpha_3_VI_chain	0.56494	5.94958	-1.43576	0.161716	0.837559	-4.89776
857	complement_component_1_Q_subcomponent_binding_protein_mitochondrial	-0.345842	6.63048	1.45789	0.155564	0.837559	-4.95191
864	complement_component_C9	0.672873	2.08675	-1.26727	0.215093	0.837559	-4.73296
873	connector_enhancer_of_kinase_suppressor_of_ras_1	-0.449311	6.10095	1.30242	0.202971	0.837559	-5.0755
884	COP9_signalosome_complex_subunit_5	-0.299019	6.06904	1.44129	0.160162	0.837559	-4.90245
896	coronin_1B	-0.184522	10.0767	1.34033	0.190492	0.837559	-5.47782
916	CUGBP_Elav_like_family_member_1	-0.606048	4.79514	1.30494	0.202124	0.837559	-4.90347
925	cyclic_AMP_dependent_transcription_factor_ATF_5	-0.289364	7.56648	1.52749	0.137421	0.837559	-4.97439
926	cyclic_AMP_dependent_transcription_factor_ATF_6_alpha	-0.757502	3.32997	1.42612	0.164457	0.837559	-4.62039
948	cysteine_and_glycine_rich_protein_1	0.37157	6.28689	-1.37778	0.178759	0.837559	-5.01297
952	cysteine_rich_angiogenic_inducer_61_precursor	0.775108	4.99627	-1.54258	0.133721	0.837559	-4.6418
959	cysteine_rich_secretory_protein_3	0.663347	5.28469	-1.37817	0.178638	0.837559	-4.88093
965	cytochrome_c	0.24858	9.14384	-1.3305	0.19367	0.837559	-5.4021
973	cytochrome_c_oxidase_subunit_NDUFA4	0.260363	8.30981	-1.43523	0.161868	0.837559	-5.18369
979	cytoglobin_like	0.595763	2.74057	-1.33901	0.190918	0.837559	-4.68599
980	cytohesin_1	-0.409062	5.73963	1.31567	0.19854	0.837559	-5.01281
987	cytoplasmic_protein_NCK1	-0.297208	5.68719	1.34516	0.188947	0.837559	-4.97323
990	cytosolic_acyl_coenzyme_A_thioester_hydrolase	-0.408576	5.09143	1.34049	0.19044	0.837559	-4.90112
992	cytosolic_non_specific_dipeptidase_a	-0.446279	11.1281	1.25862	0.218155	0.837559	-5.67892
1004	DBIRD_complex_subunit_ZNF326_a	-0.206645	8.32777	1.25921	0.217945	0.837559	-5.40363
1016	decapping_and_exoribonuclease_protein	-0.778153	3.35321	1.47747	0.150275	0.837559	-4.56395
1038	DENN_MADD_domain_containing_2C	-0.650043	3.34275	1.39341	0.174032	0.837559	-4.6569
1041	deoxyhypusine_synthase	-0.625789	6.12748	1.27954	0.210801	0.837559	-5.10231
1043	deoxynucleotidyltransferase_terminal_interacting_protein_1	0.371579	5.32916	-1.42778	0.163982	0.837559	-4.83044
1045	deoxyribonuclease_2_alpha_precursor	-0.650998	4.37585	1.52857	0.137153	0.837559	-4.58935
1078	disheveled_associated_activator_of_morphogenesis_1	0.426186	5.31854	-1.2723	0.213325	0.837559	-5.01158
1087	DNA_cytosine_5_methyltransferase_1	-0.350093	6.79444	1.46977	0.152338	0.837559	-4.95761
1108	DNA_topoisomerase_1	-0.353007	6.56119	1.45914	0.15522	0.837559	-4.941
1110	DNAJ_homolog_subfamily_A_member_1_like	0.385246	5.03823	-1.45327	0.156832	0.837559	-4.76157
1129	dol_P_Man_Man_5_GlcNAc_2_PP_Dol_alpha_1_3_mannosyltransferase	0.243939	6.10638	-1.26568	0.21565	0.837559	-5.1225
1138	double_strand_break_repair_protein_rad21_homolog	-0.430486	5.78033	1.25643	0.218938	0.837559	-5.08536
1139	double_stranded_RNA_binding_protein_Staufen_homolog_1	-0.40517	5.81698	1.3868	0.176019	0.837559	-4.94004
1148	dual_specificity_phosphatase_23	0.305105	5.95351	-1.28467	0.209026	0.837559	-5.08131
1149	dual_specificity_phosphatase_DUPD1	-0.578329	5.75776	1.38929	0.175267	0.837559	-4.92764
1154	dual_specificity_protein_phosphatase_22	0.431687	6.28164	-1.38914	0.175313	0.837559	-4.99835
1170	dystonin_a	-0.406021	7.18977	1.28908	0.207506	0.837559	-5.23517
1176	E3_ubiquitin_protein_ligase_DTX3L	-0.289659	7.35271	1.30478	0.202177	0.837559	-5.23687
1203	E3_ubiquitin_protein_ligase_RNF8	0.377736	5.31179	-1.3385	0.19108	0.837559	-4.93456
1230	EF_hand_domain_containing_protein_D2	-0.787032	3.77908	1.45839	0.155427	0.837559	-4.61709
1240	electron_transfer_flavoprotein_ubiquinone_oxidoreductase	-0.390599	4.54256	1.26148	0.21714	0.837559	-4.91912
1251	elongation_of_very_long_chain_fatty_acids_protein_5	-0.485725	5.09338	1.42281	0.165406	0.837559	-4.80323
1257	endonuclease_domain_containing_1_protein_like	-0.485643	7.26645	1.48347	0.148683	0.837559	-4.99831
1270	enhancer_of_rudimentary_homolog	0.222689	6.94544	-1.25884	0.218076	0.837559	-5.23982
1276	ephrin_receptor_EphB3_precursor	0.452092	5.24006	-1.46674	0.153154	0.837559	-4.77004
1278	epidermal_growth_factor_receptor	-0.391762	5.52246	1.38214	0.17743	0.837559	-4.90615
1289	epithelial_membrane_protein_3	-0.631232	3.5056	1.26951	0.214302	0.837559	-4.7983
1290	epithelial_splicing_regulatory_protein_2	-0.343255	8.1918	1.33377	0.19261	0.837559	-5.29717
1291	epoxide_hydrolase_1_microsomal_xenobiotic_precursor	-0.397559	5.31121	1.27058	0.213928	0.837559	-5.00758
1310	erythrocyte_membrane_protein_band_4_1_like_3	-0.600665	4.37339	1.47892	0.149888	0.837559	-4.65041
1318	ETS_homologous_factor	0.407461	7.20294	-1.51982	0.139332	0.837559	-4.94299
1331	eukaryotic_translation_initiation_factor_1b	0.244418	6.14664	-1.28546	0.208753	0.837559	-5.10526
1368	exocyst_complex_component_1	-0.474609	4.51436	1.53997	0.134355	0.837559	-4.59031
1377	exportin_5	-0.489393	4.41439	1.35366	0.186249	0.837559	-4.80158
1379	extended_synaptotagmin_1	-0.243687	7.23716	1.30001	0.203786	0.837559	-5.22868
1393	F_box_only_protein_42	-0.431959	5.16504	1.37556	0.179437	0.837559	-4.87074
1394	F_box_only_protein_50	-0.395921	5.63955	1.49355	0.146042	0.837559	-4.78162
1396	F_box_only_protein_7	-0.451889	4.96751	1.50898	0.14207	0.837559	-4.6828
1408	Fanconi_anemia_group_D2_protein	-0.689664	2.97888	1.29875	0.204211	0.837559	-4.73647
1409	far_upstream_element_binding_protein_2_like	-0.239685	8.51384	1.32603	0.195129	0.837559	-5.34195
1410	far_upstream_element_FUSE_binding_protein_1	-0.249972	8.23002	1.30137	0.203327	0.837559	-5.3431
1416	fast_skeletal_troponin_C	-0.535914	11.8069	1.28992	0.207221	0.837559	-5.70704
1427	fermitin_family_member_2	0.617441	3.43616	-1.39958	0.172192	0.837559	-4.65697
1443	Fibroblast_growth_factor_receptor_3	-0.697976	3.9217	1.36875	0.181536	0.837559	-4.7309
1452	filamin_C	-0.924281	3.89563	1.37987	0.17812	0.837559	-4.71717
1481	fructose_bisphosphate_aldolase_A	-0.638111	12.9481	1.53318	0.136017	0.837559	-5.49577
1488	fumarylacetoacetase	-0.203646	7.64931	1.39454	0.173695	0.837559	-5.16098
1490	FUN14_domain_containing_protein_1B	-0.515445	3.74822	1.43445	0.162088	0.837559	-4.64065
1493	G0_G1_switch_protein_2	0.734809	3.40642	-1.48052	0.149464	0.837559	-4.56355
1501	GA_binding_protein_alpha_chain	-0.440297	4.71398	1.37092	0.180866	0.837559	-4.81837
1507	galectin_1	-0.530431	4.85783	1.32914	0.194112	0.837559	-4.88449
1512	galectin_related_protein	-0.614822	2.96246	1.40691	0.170029	0.837559	-4.62193
1517	gamma_aminobutyric_acid_receptor_subunit_gamma_2	0.6033	2.22346	-1.30089	0.203488	0.837559	-4.70483
1518	gamma_enolase	0.597295	2.80667	-1.3637	0.183102	0.837559	-4.66275
1547	glia_maturation_factor_gamma	0.237373	7.72836	-1.47254	0.151592	0.837559	-5.06932
1552	Glucocorticoid_Receptor	-0.602175	3.49972	1.25643	0.218937	0.837559	-4.81099
1568	glutamine_and_serine_rich_protein_1	0.40691	4.94451	-1.28142	0.210148	0.837559	-4.95056
1572	glutamine_synthetase_a	0.738253	5.92716	-1.45351	0.156767	0.837559	-4.87233
1574	glutamine_synthetase_c	0.525061	9.64737	-1.5502	0.131886	0.837559	-5.15597
1597	glycerol_3_phosphate_dehydrogenase_1	-0.760887	5.54329	1.52228	0.138717	0.837559	-4.73298
1622	glypican_4	-0.574445	4.1096	1.27474	0.212469	0.837559	-4.8521
1626	Golgi_apparatus_protein_1	-0.362854	6.64986	1.31735	0.197983	0.837559	-5.13055
1668	Guanidinoacetate_N_methyltransferase_B	-0.454752	5.18985	1.3747	0.179701	0.837559	-4.87443
1676	guanine_nucleotide_binding_protein_G_protein_alpha_11	-0.341136	6.80451	1.26274	0.216692	0.837559	-5.21563
1677	guanine_nucleotide_binding_protein_G_protein_beta_polypeptide_4_like	-0.685071	5.312	1.51191	0.141326	0.837559	-4.71554
1682	guanine_nucleotide_binding_protein_like_3_like_protein_b	-0.280025	6.84401	1.45316	0.156862	0.837559	-4.98628
1734	heterogeneous_nuclear_ribonucleoprotein_C_like	-0.218631	8.66289	1.5111	0.141531	0.837559	-5.11464
1750	hexosaminidase_D_isoform_X1	-0.463074	4.97294	1.37126	0.180759	0.837559	-4.85079
1756	high_mobility_group_protein_B3	-0.540634	5.418	1.37002	0.181142	0.837559	-4.90558
1762	histidine_tRNA_ligase_cytoplasmic	-0.215147	7.58826	1.40171	0.171563	0.837559	-5.14427
1764	histocompatibility_minor_13	0.544264	5.55845	-1.52617	0.137748	0.837559	-4.73342
1768	histone_binding_protein_RBBP7	-0.561899	4.92204	1.4308	0.163123	0.837559	-4.77259
1784	histone_lysine_N_methyltransferase_EHMT1	-0.671523	3.96613	1.465	0.153626	0.837559	-4.62537
1789	histone_lysine_N_methyltransferase_SMYD3	-0.629008	4.48506	1.44845	0.158164	0.837559	-4.69965
1790	HLA_class_II_histocompatibility_antigen_DM_alpha_chain_like	-0.718221	5.07145	1.32441	0.195658	0.837559	-4.91633
1801	homocysteine_responsive_endoplasmic_reticulum_resident_ubiquitin_like_domain_member_2_protein	0.359199	5.38211	-1.38216	0.177423	0.837559	-4.89188
1820	IFN_gamma_inducible_lysosomal_thiol_reductase_precursor	-0.377408	4.55638	1.44461	0.159234	0.837559	-4.7129
1841	inactive_serine_threonine_protein_kinase_PLK5	-0.744239	6.13491	1.36702	0.182069	0.837559	-5.00133
1849	Inhibitor_of_nuclear_factor_kappa_B_kinase_subunit_beta	-0.312884	6.61602	1.42841	0.163803	0.837559	-4.98881
1892	interferon_induced_GTP_binding_protein_MX1_like	-0.664919	7.39231	1.40801	0.169707	0.837559	-5.10784
1910	Interleukin_20_receptor_subunit_alpha	-0.454887	6.01151	1.5145	0.14067	0.837559	-4.80038
1917	intracellular_hyaluronan_binding_protein_4	-0.36794	7.54355	1.30103	0.20344	0.837559	-5.26284
1925	islet_cell_autoantigen_1_69kDa	-0.506918	4.84995	1.29012	0.207153	0.837559	-4.9275
1936	karlin	-0.576946	5.15828	1.53109	0.13653	0.837559	-4.67451
1940	kelch_like_family_member_31_a	-0.654053	5.65691	1.38292	0.177192	0.837559	-4.92125
1950	kinesin_heavy_chain_isoform_5A	0.604818	3.05466	-1.31682	0.198159	0.837559	-4.72289
1955	KN_motif_and_ankyrin_repeat_domain_containing_protein_1	-0.400561	5.59732	1.43105	0.163052	0.837559	-4.8569
1960	Krueppel_like_factor_5_like_b	-0.615345	5.01673	1.38491	0.17659	0.837559	-4.83858
1967	L_fucose_kinase	0.530442	5.3504	-1.39999	0.172071	0.837559	-4.86607
1970	L_threonine_3_dehydrogenase_mitochondrial_like	-0.558415	7.40573	1.47715	0.15036	0.837559	-5.02329
1973	lactate_dehydrogenase_A	-0.669153	8.91059	1.3224	0.196319	0.837559	-5.38444
1976	lamin_B2	-0.499846	7.04191	1.40796	0.16972	0.837559	-5.06783
1992	Legumain	-0.489337	7.24295	1.25547	0.219282	0.837559	-5.28027
2003	leucine_rich_repeat_containing_protein_61	0.66472	2.15742	-1.37627	0.17922	0.837559	-4.62617
2007	leucine_zipper_like_transcription_regulator_1	-0.460322	5.15785	1.33286	0.192902	0.837559	-4.91878
2019	LIM_domain_kinase_2	-0.352221	6.61371	1.28948	0.207369	0.837559	-5.1584
2025	lipase_maturation_factor_2	-0.374576	6.00626	1.32501	0.195461	0.837559	-5.03585
2033	lipoyl_synthase_mitochondrial	0.323201	4.68417	-1.35228	0.186686	0.837559	-4.83593
2036	lisH_domain_and_HEAT_repeat_containing_protein_KIAA1468_homolog	0.487499	5.5007	-1.38596	0.176272	0.837559	-4.90224
2041	long_chain_fatty_acid_CoA_ligase_ACSBG2_b	-0.799325	4.13755	1.46326	0.154099	0.837559	-4.64428
2054	lysine_specific_demethylase_3B	-0.515958	5.41769	1.3294	0.194028	0.837559	-4.95639
2060	lysophosphatidylcholine_acyltransferase_2	-0.521796	4.6032	1.48659	0.147862	0.837559	-4.66694
2070	lysosome_associated_membrane_glycoprotein_2	-0.53449	4.88109	1.3875	0.175807	0.837559	-4.82042
2077	lysozyme_G_like_1	0.925584	4.59495	-1.41898	0.16651	0.837559	-4.73853
2080	lysyl_oxidase_homolog_3_partial	0.665014	4.59759	-1.42132	0.165836	0.837559	-4.74115
2083	macrophage_erythroblast_attacher	-0.408202	4.9785	1.49723	0.145087	0.837559	-4.69781
2084	macrophage_expressed_gene_1_protein	-0.701792	2.81475	1.38534	0.17646	0.837559	-4.63917
2087	maestro_heat_like_repeat_containing_protein_family_member_1	-0.418844	6.45842	1.50726	0.142508	0.837559	-4.86337
2118	matrin_3	-0.472098	6.5716	1.54236	0.133776	0.837559	-4.83018
2125	mediator_of_RNA_polymerase_II_transcription_subunit_9	-0.329262	5.25061	1.34935	0.187613	0.837559	-4.91292
2135	mesenteric_estrogen_dependent_adipogenesis_protein	0.370984	7.98698	-1.39989	0.1721	0.837559	-5.19472
2136	mesothelin	0.678512	5.74089	-1.38148	0.177631	0.837559	-4.93941
2152	methyl_CpG_binding_domain_protein_2	0.33939	5.6375	-1.33912	0.190882	0.837559	-4.97647
2162	methyltransferase_like_protein_7A	-0.690694	3.57573	1.56406	0.128597	0.837559	-4.47523
2164	MICAL_like_protein_2	-0.410308	5.85145	1.44185	0.160005	0.837559	-4.87553
2165	MICOS_complex_subunit_MIC10	0.283824	7.25081	-1.33933	0.190816	0.837559	-5.18301
2166	microfibrillar_associated_protein_3_like	-0.588155	2.93825	1.34012	0.190562	0.837559	-4.6917
2170	microsomal_glutathione_S_transferase_3_b	-0.24512	9.56454	1.25706	0.218714	0.837559	-5.53067
2175	microtubule_associated_protein_4_a	0.649978	2.66537	-1.35976	0.184334	0.837559	-4.66143
2178	microtubule_associated_protein_RP_EB_family_member_3	-0.480876	4.46485	1.44179	0.16002	0.837559	-4.70528
2180	mid1_interacting_protein_1	-0.385043	7.60972	1.52531	0.13796	0.837559	-4.97959
2191	mitochondrial_ATP_synthase_beta_subunit	-0.189133	10.0796	1.3129	0.199461	0.837559	-5.5124
2200	mitochondrial_import_inner_membrane_translocase_subunit_TIM17_B_like	-0.197294	7.22725	1.28529	0.208812	0.837559	-5.24474
2205	mitochondrial_import_receptor_subunit_TOM20_like_protein	0.338045	5.77672	-1.44477	0.159189	0.837559	-4.86542
2226	Mitoferrin_2	-0.444361	5.27337	1.54653	0.132766	0.837559	-4.66929
2244	molybdenum_cofactor_biosynthesis_protein_1_like	-0.493897	8.13747	1.27337	0.212948	0.837559	-5.36263
2256	msx2_interacting_protein_b	0.377736	5.09681	-1.2556	0.219232	0.837559	-4.99945
2270	multidrug_and_toxin_extrusion_protein_1_like	0.893411	2.73363	-1.49604	0.145393	0.837559	-4.51629
2309	myozenin_3	-0.744557	5.61466	1.46159	0.154551	0.837559	-4.81545
2324	N_chimaerin	0.570253	2.53343	-1.27366	0.212849	0.837559	-4.74315
2327	N_lysine_methyltransferase_SMYD2	-0.442219	4.57888	1.3939	0.173885	0.837559	-4.77565
2336	NAD_dependent_malic_enzyme_mitochondrial	-0.55129	3.97966	1.49323	0.146124	0.837559	-4.59263
2341	NADH_dehydrogenase_1_beta_subcomplex_subunit_7	0.270014	6.84745	-1.36147	0.183798	0.837559	-5.10438
2344	NADH_dehydrogenase_subunit_2_a	0.611791	12.6748	-1.51788	0.139817	0.837559	-5.49248
2346	NADH_dehydrogenase_subunit_4	0.574186	12.5028	-1.41388	0.167989	0.837559	-5.61925
2347	NADH_dehydrogenase_subunit_5_a	0.591797	11.2169	-1.37029	0.181058	0.837559	-5.54925
2356	NADH_dehydrogenase_ubiquinone_1_alpha_subcomplex_subunit_5	0.174049	7.70822	-1.35352	0.186295	0.837559	-5.22118
2370	NADH_dehydrogenase_ubiquinone_flavoprotein_3_mitochondrial	0.370449	7.58929	-1.55712	0.130235	0.837559	-4.93717
2386	Nebulin_a	-0.577066	9.23381	1.50092	0.144132	0.837559	-5.18251
2393	NEDD4_like_E3_ubiquitin_protein_ligase_WWP1	0.492948	4.72914	-1.35079	0.187158	0.837559	-4.84074
2404	neuroblast_differentiation_associated_protein_AHNAK	-0.275743	9.28758	1.25652	0.218905	0.837559	-5.50508
2405	neuroendocrine_convertase_2	0.578942	1.76581	-1.26793	0.21486	0.837559	-4.72289
2418	neuroplastin	-0.452068	6.11194	1.50056	0.144224	0.837559	-4.82823
2425	NF_kappa_B_essential_modulator	-0.338989	6.59883	1.48732	0.147669	0.837559	-4.90899
2426	NF_kappa_B_inhibitor_alpha	-0.366538	6.73854	1.45354	0.156757	0.837559	-4.97179
2438	nicotinamide_nicotinic_acid_mononucleotide_adenylyltransferase_2	0.658874	2.62178	-1.51369	0.140874	0.837559	-4.49162
2443	ninein_like_protein_like	-0.370776	5.35058	1.5091	0.142038	0.837559	-4.72825
2445	nitric_oxide_synthase_interacting_protein	-0.373506	5.45701	1.49425	0.145859	0.837559	-4.76071
2452	non_POU_domain_containing_octamer_binding_protein	-0.210922	9.59073	1.26097	0.217321	0.837559	-5.52935
2467	nuclear_pore_complex_protein_Nup88	-0.350174	6.11484	1.301	0.20345	0.837559	-5.08179
2475	nuclear_receptor_coactivator_5_b	-0.299566	6.21634	1.40256	0.171311	0.837559	-4.97109
2502	nucleoprotein_TPR	-0.43361	5.25912	1.56175	0.129142	0.837559	-4.64617
2503	nucleoredoxin	-0.365574	4.9779	1.45025	0.157666	0.837559	-4.75693
2511	NXPE_family_member_4_like	-0.502405	4.633	1.45568	0.156169	0.837559	-4.70809
2514	OCIA_domain_containing_2	-0.540172	5.57341	1.3008	0.203517	0.837559	-5.00873
2528	ornithine_decarboxylase_antizyme_1_b	0.296385	9.57731	-1.49588	0.145436	0.837559	-5.22575
2535	Otx1_protein	-0.708875	2.71333	1.3198	0.197175	0.837559	-4.70368
2546	P450_NADPH_cytochrome_oxidoreductase	0.284374	6.99601	-1.53129	0.136481	0.837559	-4.90155
2560	papilin_a	-0.78976	6.04616	1.41518	0.167613	0.837559	-4.92974
2566	partitioning_defective_6_homolog_gamma	-0.583076	4.91344	1.52917	0.137004	0.837559	-4.64868
2567	parvalbumin_1	-0.592039	9.42785	1.2776	0.211474	0.837559	-5.49072
2568	parvalbumin_2	-0.552515	12.3475	1.30722	0.201357	0.837559	-5.74009
2569	parvalbumin_beta	-0.933615	7.43852	1.50023	0.144311	0.837559	-4.98745
2573	PDZ_and_LIM_domain_1	0.268217	7.82641	-1.4367	0.161453	0.837559	-5.12849
2584	pentraxin_fusion_protein_like_a	0.557825	9.76431	-1.27669	0.211791	0.837559	-5.52811
2602	peptidyl_tRNA_hydrolase_ICT1_mitochondrial	0.626988	4.31507	-1.5357	0.135397	0.837559	-4.57019
2603	peptidylprolyl_isomerase_cyclophilin_like_1	-0.415428	5.15523	1.33065	0.193621	0.837559	-4.91896
2605	perilipin_3_like	-0.465287	4.8676	1.52584	0.13783	0.837559	-4.6486
2647	phosphatidylglycerophosphatase_and_protein_tyrosine_phosphatase_1	-0.352681	5.62647	1.43813	0.161048	0.837559	-4.8519
2648	phosphatidylinositol_3_kinase_catalytic_subunit_type_3	-0.406158	5.22862	1.37841	0.178565	0.837559	-4.87284
2658	phosphatidylinositol_N_acetylglucosaminyltransferase_subunit_A	-0.259994	5.94409	1.36228	0.183546	0.837559	-4.98576
2660	phosphatidylinositol_transfer_protein_alpha	-0.404547	8.22532	1.48836	0.147396	0.837559	-5.09925
2663	phosphoacetylglucosamine_mutase	-0.335742	6.25996	1.34207	0.189935	0.837559	-5.04964
2673	phospholemman	0.570417	3.58747	-1.34771	0.188134	0.837559	-4.72269
2676	phospholipase_A_2_activating_protein	-0.33131	5.8583	1.29635	0.205025	0.837559	-5.05213
2684	phosphomannomutase_2	-0.531813	4.926	1.47881	0.14992	0.837559	-4.71422
2694	pigment_epithelium_derived_factor	-0.283552	7.09508	1.26189	0.216992	0.837559	-5.25508
2699	plakophilin_1	-0.345666	7.88284	1.33824	0.191164	0.837559	-5.25775
2721	plexin_B3	-0.35943	6.55861	1.40598	0.170302	0.837559	-5.00913
2728	poly_ADP_ribose_polymerase_14_like	-0.693193	5.1849	1.35943	0.184437	0.837559	-4.88751
2731	poly_ADP_ribose_polymerase_family_member_12	-0.637132	3.78848	1.49539	0.145562	0.837559	-4.5729
2734	poly_rC_binding_protein_2	-0.298662	8.59553	1.25824	0.218292	0.837559	-5.43331
2735	poly_rC_binding_protein_2_like_protein	-0.421856	4.49926	1.39205	0.174438	0.837559	-4.76829
2739	polyadenylate_binding_protein_1	-0.210014	10.2186	1.3458	0.188743	0.837559	-5.48429
2765	pre_mRNA_processing_factor_19	-0.35725	5.89362	1.35571	0.185605	0.837559	-4.98634
2767	pre_mRNA_processing_factor_40_A	-0.459866	5.24644	1.55162	0.131546	0.837559	-4.65842
2787	PRKCA_binding_protein	-0.471056	5.40352	1.37308	0.180198	0.837559	-4.90092
2792	probable_ATP_dependent_RNA_helicase_DDX17_a	-0.663146	4.8836	1.47837	0.150036	0.837559	-4.71062
2810	probable_E3_ubiquitin_protein_ligase_DTX2	-0.368106	5.52176	1.52464	0.138127	0.837559	-4.72743
2814	probable_E3_ubiquitin_protein_ligase_MGRN1	-0.349591	5.41286	1.35738	0.185079	0.837559	-4.92365
2833	programmed_cell_death_6_interacting_protein	-0.603648	5.15504	1.30754	0.201251	0.837559	-4.94557
2855	prostacyclin_synthase	0.789662	1.9593	-1.56321	0.128797	0.837559	-4.4166
2864	protachykinin_1	0.579335	2.86064	-1.2877	0.20798	0.837559	-4.7433
2869	proteasome_associated_protein_ECM29_homolog	-0.310862	5.93511	1.27021	0.214058	0.837559	-5.09235
2885	proteasome_subunit_beta_type_3	-0.389073	6.21017	1.26313	0.216553	0.837559	-5.13282
2898	protein_BCCIP_homolog	0.297338	6.29374	-1.28084	0.21035	0.837559	-5.12957
2906	protein_CASP	-0.687522	3.98999	1.38373	0.176948	0.837559	-4.72084
2908	protein_Churchill	0.295702	5.71332	-1.33119	0.193446	0.837559	-4.99615
2922	protein_Dr1	-0.383863	5.91678	1.26002	0.217658	0.837559	-5.10006
2936	protein_FAM3D_like	0.515977	6.53278	-1.41547	0.167529	0.837559	-4.99669
2943	protein_FAM83B	-0.710916	4.16557	1.45044	0.157612	0.837559	-4.66232
2944	protein_FAM89A	-0.500689	5.20523	1.33778	0.191314	0.837559	-4.91825
2966	protein_kinase_C_and_casein_kinase_substrate_in_neurons_3_a	-0.611932	4.21539	1.37816	0.178641	0.837559	-4.7512
2967	protein_kinase_C_and_casein_kinase_substrate_in_neurons_protein_3_b	-0.607128	5.12087	1.55978	0.129607	0.837559	-4.63067
2980	protein_LBH_1	0.473946	6.36315	-1.43295	0.162511	0.837559	-4.95315
2986	protein_LLP_homolog	0.245002	7.09064	-1.47553	0.150793	0.837559	-4.989
2987	protein_LSM12_homolog	-0.308447	5.73892	1.48239	0.14897	0.837559	-4.80912
2991	protein_LYRIC	-0.43457	6.21931	1.4765	0.150534	0.837559	-4.87466
2998	protein_NDRG2	-0.331392	8.86489	1.51303	0.141041	0.837559	-5.1319
3002	protein_NipSnap_homolog_1	-0.379788	4.77289	1.26971	0.214233	0.837559	-4.93978
3010	protein_phosphatase_1_regulatory_subunit_15B_2	0.593445	4.78032	-1.36699	0.18208	0.837559	-4.83047
3016	protein_phosphatase_1D	0.431884	4.22542	-1.40919	0.169359	0.837559	-4.71228
3018	protein_phosphatase_Slingshot_homolog	-0.525381	6.59419	1.52603	0.137782	0.837559	-4.85519
3026	protein_S100_A13	0.328281	13.7475	-1.46008	0.154965	0.837559	-5.66658
3028	protein_S100_A2	-0.58991	3.13875	1.25944	0.217865	0.837559	-4.78396
3030	protein_S100_P_1	-0.269077	7.26842	1.38716	0.175909	0.837559	-5.12425
3066	protein_virilizer_homolog	-0.478861	4.93309	1.47415	0.151161	0.837559	-4.72117
3076	proteinase_activated_receptor_2	-0.38927	4.84858	1.54155	0.133971	0.837559	-4.62551
3084	Psmc6_protein	-0.284684	7.54918	1.28728	0.208127	0.837559	-5.28037
3085	pterin_4_alpha_carbinolamine_dehydratase	0.877655	3.47426	-1.30533	0.201991	0.837559	-4.76229
3102	putative_oxidoreductase_GLYR1_partial	-0.322273	6.18975	1.26361	0.216384	0.837559	-5.13288
3105	putative_sodium_coupled_neutral_amino_acid_transporter_10	-0.6711	3.75878	1.41729	0.167001	0.837559	-4.66149
3116	pyruvate_kinase_PKM	-0.658035	9.64369	1.55447	0.130864	0.837559	-5.14586
3126	radixin	-0.492566	4.02982	1.41369	0.168045	0.837559	-4.69054
3140	ras_and_EF_hand_domain_containing_protein	-0.318422	6.2204	1.30758	0.201236	0.837559	-5.08577
3147	ras_related_C3_botulinum_toxin_substrate_2	-0.479003	4.95165	1.45717	0.15576	0.837559	-4.74462
3166	ras_related_protein_Rab_32	-0.320081	5.74336	1.33717	0.191509	0.837559	-4.989
3168	ras_related_protein_Rab_3D	-0.766923	6.30966	1.56123	0.129263	0.837559	-4.77134
3172	ras_related_protein_Rab_5A	0.445305	4.66561	-1.36755	0.181907	0.837559	-4.81478
3178	ras_related_protein_Ral_B	-0.527708	5.25623	1.45509	0.156332	0.837559	-4.78332
3205	regulator_of_nonsense_transcripts_1	-0.412568	5.859	1.42461	0.164889	0.837559	-4.89793
3216	retinal_dehydrogenase_1	-0.556931	5.0653	1.45489	0.156386	0.837559	-4.76101
3220	retinoic_acid_induced_protein_3	0.4907	5.72436	-1.35154	0.186919	0.837559	-4.9727
3221	retinoic_acid_receptor_responder_protein_1	0.668984	3.63113	-1.32751	0.194644	0.837559	-4.7487
3234	rho_GDP_dissociation_inhibitor_2	-0.231307	9.20951	1.50141	0.144006	0.837559	-5.18165
3237	rho_GTPase_activating_protein_18	-0.516522	5.37739	1.5509	0.131717	0.837559	-4.67207
3271	ribosomal_protein_L27a_L_homeolog	0.161316	11.3968	-1.31386	0.199142	0.837559	-5.6386
3273	ribosomal_protein_L37a	0.256215	10.8851	-1.51911	0.13951	0.837559	-5.31525
3275	ribosomal_protein_L7a	0.15595	12.7703	-1.27927	0.210894	0.837559	-5.81982
3279	ribosomal_protein_S25	0.200759	11.7292	-1.31119	0.200029	0.837559	-5.67483
3290	ribosome_maturation_protein_SBDS	-0.4025	4.51009	1.27559	0.212173	0.837559	-4.89961
3316	RNA_binding_protein_FUS_like	-0.277891	7.89671	1.40555	0.170428	0.837559	-5.17476
3326	RNA_directed_DNA_polymerase_mobile_element_jockey_like_6	0.491949	7.73965	-1.49523	0.145604	0.837559	-5.04009
3327	RNA_polymerase_associated_protein_RTF1_homolog	0.410229	5.59914	-1.34576	0.188755	0.837559	-4.96395
3330	RPL18A_protein	0.199828	11.8465	-1.35976	0.184333	0.837559	-5.62475
3350	SAFB_like_transcription_modulator_like	-0.378996	6.31814	1.33251	0.193019	0.837559	-5.06648
3369	secretogranin_1	0.761132	2.15388	-1.5326	0.136159	0.837559	-4.45625
3399	sequestosome_1_a	-0.531441	6.03803	1.42306	0.165335	0.837559	-4.92254
3400	sequestosome_1_partial_b	-0.380535	5.52934	1.31752	0.197927	0.837559	-4.98583
3409	serine_arginine_rich_splicing_factor_7_c	-0.315495	8.01875	1.52759	0.137394	0.837559	-5.02279
3422	serine_protease_HTRA1_a	-0.370224	7.14736	1.44537	0.159022	0.837559	-5.03391
3425	serine_threonine_kinase_receptor_associated_protein	-0.248804	7.14946	1.35275	0.186538	0.837559	-5.15327
3436	serine_threonine_protein_kinase_PLK2_like	-0.388555	5.54228	1.40251	0.171325	0.837559	-4.88507
3438	serine_threonine_protein_kinase_RIO2	0.418358	4.62561	-1.25473	0.219546	0.837559	-4.93473
3439	serine_threonine_protein_kinase_RIO3_a	0.328747	6.39404	-1.50605	0.142817	0.837559	-4.86187
3440	serine_threonine_protein_kinase_RIO3_b	-0.411481	6.87169	1.29889	0.204164	0.837559	-5.18203
3455	serine_threonine_protein_phosphatase_2A_catalytic_subunit_alpha_isoform	-0.248811	8.62278	1.34475	0.189079	0.837559	-5.33108
3464	serine_threonine_protein_phosphatase_6_regulatory_subunit_3	-0.491577	4.37992	1.4973	0.145068	0.837559	-4.62884
3467	serine_tRNA_ligase_cytoplasmic	-0.21403	7.97996	1.53813	0.134805	0.837559	-5.00601
3499	sialidase_1_like_b	0.362697	5.79936	-1.54208	0.133842	0.837559	-4.74173
3505	signal_peptidase_complex_subunit_2	0.324055	6.1087	-1.36297	0.183331	0.837559	-5.00848
3541	SMG7	-0.290354	5.98502	1.51203	0.141294	0.837559	-4.80074
3543	smoothened_homolog	-0.5177	5.06948	1.26232	0.216841	0.837559	-4.98641
3554	sodium_channel_protein_type_2_subunit_alpha_1	0.625198	2.41298	-1.3363	0.19179	0.837559	-4.67592
3565	sodium_potassium_transporting_ATPase_subunit_alpha_1_b	-0.629391	5.09532	1.49174	0.146511	0.837559	-4.71741
3578	solute_carrier_family_25_member_48	-0.472054	5.47798	1.4238	0.165123	0.837559	-4.85152
3590	sortilin_related_receptor_preproprotein	-0.51687	5.58356	1.35133	0.186986	0.837559	-4.95336
3609	spectrin_beta_chain_non_erythrocytic_1_a	-0.335719	7.3926	1.2917	0.206612	0.837559	-5.25712
3612	sperm_associated_antigen_7_homolog	-0.4694	4.91028	1.56343	0.128745	0.837559	-4.60364
3621	splicing_factor_3A_subunit_1	-0.350985	5.45031	1.28657	0.208371	0.837559	-5.00993
3635	splicing_factor_U2AF_65_kDa_subunit	-0.235824	7.91057	1.38993	0.175076	0.837559	-5.19667
3656	stress_70_protein_mitochondrial	-0.591712	5.23656	1.43732	0.161276	0.837559	-4.80331
3665	structural_maintenance_of_chromosomes_1A	-0.311021	6.28096	1.3424	0.189831	0.837559	-5.05221
3669	succinate_dehydrogenase_ubiquinone_iron_sulfur_subunit_mitochondrial	-0.270491	8.13306	1.26835	0.214712	0.837559	-5.37042
3679	sulfide_quinone_oxidoreductase_mitochondrial	-0.436668	4.61223	1.32656	0.194955	0.837559	-4.85696
3683	sulfotransferase_family_cytosolic_2B_member_1_a	-0.555735	4.99197	1.27799	0.211339	0.837559	-4.95749
3692	supervillin	-0.349897	5.9579	1.45063	0.15756	0.837559	-4.87749
3701	surfeit_locus_protein_1	-0.316544	5.70313	1.25604	0.219075	0.837559	-5.07722
3711	sushi_repeat_containing_protein_SRPX	-0.481278	5.44975	1.27539	0.212244	0.837559	-5.02187
3718	synapse_differentiation_inducing_protein_1_like	0.615731	4.74602	-1.43154	0.162913	0.837559	-4.74678
3719	synapsin_I	-0.560155	2.96477	1.29105	0.206834	0.837559	-4.74315
3724	synaptophysin_like_protein_1	-0.498072	8.85715	1.26553	0.215706	0.837559	-5.45068
3728	synaptosomal_associated_protein_25	0.420314	4.76082	-1.25938	0.217886	0.837559	-4.94986
3755	T_complex_polypeptide_1_subunit_alpha	-0.199757	8.50476	1.30189	0.20315	0.837559	-5.37112
3768	target_of_Nesh_SH3	0.712723	3.09364	-1.37183	0.180584	0.837559	-4.66855
3773	taxilin_beta	-0.572177	5.47989	1.42341	0.165235	0.837559	-4.85173
3775	TBC1_domain_family_member_14	-0.331956	5.3952	1.45406	0.156615	0.837559	-4.80474
3784	telomerase_protein_component_1	-0.326932	6.72627	1.37628	0.179219	0.837559	-5.0697
3796	tetraspanin_4	0.53986	3.21505	-1.41269	0.168338	0.837559	-4.62906
3803	tetratricopeptide_repeat_protein_39B	-0.557477	4.49435	1.44035	0.160425	0.837559	-4.70986
3804	TFIIH_basal_transcription_factor_complex_helicase_XPD_subunit	0.388647	4.76464	-1.27346	0.212918	0.837559	-4.9334
3811	thioredoxin_domain_containing_5	-0.686312	5.82779	1.54175	0.133924	0.837559	-4.73761
3815	thioredoxin_reductase_3	-0.288791	6.85288	1.30403	0.202428	0.837559	-5.17375
3825	thrombospondin_3	0.763475	3.26432	-1.31251	0.199589	0.837559	-4.74108
3827	thromboxane_A_synthase	-0.252168	6.49935	1.2992	0.20406	0.837559	-5.1326
3877	transcription_factor_12_like	-0.497907	4.58312	1.54637	0.132806	0.837559	-4.59
3892	transcription_initiation_factor_TFIID_subunit_10	-0.312358	5.89559	1.4522	0.157127	0.837559	-4.86667
3893	transcription_initiation_factor_TFIID_subunit_12	-0.311533	6.44599	1.40706	0.169984	0.837559	-4.9929
3894	transcription_initiation_factor_TFIID_subunit_13	0.290116	5.44108	-1.34004	0.190587	0.837559	-4.95051
3910	transgelin_2	0.211402	9.24863	-1.50163	0.143951	0.837559	-5.18661
3922	translationally_controlled_tumor_protein_homolog	0.151596	12.1502	-1.34933	0.187621	0.837559	-5.66857
3932	translocon_associated_protein_subunit_gamma	0.228065	9.10448	-1.44872	0.158089	0.837559	-5.245
3946	transmembrane_emp24_domain_containing_protein_5	-0.474841	4.56336	1.4885	0.14736	0.837559	-4.66029
3950	transmembrane_gamma_carboxyglutamic_acid_protein_2	-0.338544	6.43869	1.25978	0.217744	0.837559	-5.17001
3952	transmembrane_protease_serine_4	0.436084	5.45577	-1.47062	0.152109	0.837559	-4.79275
3955	transmembrane_protein_106B	0.384214	5.19799	-1.27208	0.213401	0.837559	-4.99568
3961	transmembrane_protein_144	0.368841	6.11392	-1.30732	0.201325	0.837559	-5.07541
3982	transmembrane_protein_248_a	-0.341094	6.4464	1.35882	0.184626	0.837559	-5.05357
3993	transmembrane_protein_59_precursor	-0.75088	5.53231	1.40407	0.170865	0.837559	-4.87957
4003	TRIO_and_F_actin_binding_protein	-0.32384	5.90439	1.34575	0.188758	0.837559	-4.99841
4013	tropomodulin_4	-0.645956	6.82809	1.53059	0.136653	0.837559	-4.87856
4023	troponin_T_fast_skeletal_muscle	-0.494105	12.059	1.25615	0.219038	0.837559	-5.77381
4031	TSC22_domain_family_protein_3	-0.467228	6.84311	1.55771	0.130095	0.837559	-4.84507
4042	tubulin_tyrosine_ligase_like_12	-0.273511	6.28589	1.28307	0.209576	0.837559	-5.1228
4047	tumor_protein_63	-0.479008	6.40228	1.37362	0.180032	0.837559	-5.02863
4049	tumor_protein_D54	-0.644271	5.54651	1.53952	0.134464	0.837559	-4.70796
4050	tumor_protein_p53_inducible_nuclear_protein_1	-0.588984	4.3699	1.35912	0.184533	0.837559	-4.79035
4053	tumor_protein_p63	-0.628131	3.60819	1.41691	0.167111	0.837559	-4.64939
4058	twisted_gastrulation_homolog_1_a	0.600125	3.91861	-1.54766	0.132496	0.837559	-4.51835
4072	tyrosine_protein_kinase_STYK1	-0.475559	5.60044	1.25749	0.218559	0.837559	-5.05859
4134	ubiquitin_like_modifier_activating_enzyme_ATG7	-0.553713	4.47918	1.28806	0.207858	0.837559	-4.88222
4170	uridine_5_monophosphate_synthase	-0.260534	6.25135	1.47287	0.151505	0.837559	-4.88575
4172	urokinase_plasminogen_activator_surface_receptor	-0.549594	4.25085	1.30748	0.201269	0.837559	-4.83372
4184	uveal_autoantigen_with_coiled_coil_domains_and_ankyrin_repeats_protein_b	-0.750083	3.6592	1.48009	0.149577	0.837559	-4.58034
4185	V_set_and_immunoglobulin_domain_containing_protein_10	0.273606	7.62356	-1.28547	0.20875	0.837559	-5.2941
4191	V_type_proton_ATPase_catalytic_subunit_A_1	-0.61522	5.2016	1.4171	0.167056	0.837559	-4.82172
4219	valine_tRNA_ligase	-0.259605	7.02162	1.41139	0.168715	0.837559	-5.06329
4222	very_long_chain_specific_acyl_CoA_dehydrogenase_mitochondrial	-0.528021	5.04975	1.50601	0.142826	0.837559	-4.69496
4223	vesicle_associated_membrane_protein_1_a	0.689066	2.87353	-1.43611	0.161617	0.837559	-4.58772
4234	villin_like_protein	-0.648185	5.99754	1.45735	0.155711	0.837559	-4.87167
4240	visinin_like_protein_1	0.572178	1.88229	-1.25515	0.219397	0.837559	-4.73842
4243	vitamin_D3_hydroxylase_associated_protein_like_c	-0.337226	7.01216	1.3917	0.174545	0.837559	-5.08611
4258	von_Willebrand_factor_A_domain_containing_protein_5A_2	-0.663592	6.24301	1.42288	0.165387	0.837559	-4.94416
4281	wolframin	-0.683145	3.09237	1.44288	0.159717	0.837559	-4.58853
4284	WW_domain_binding_protein_1_b	0.200575	8.78652	-1.26548	0.215724	0.837559	-5.44577
4313	zinc_finger_protein_106	-0.473725	7.73308	1.33198	0.19319	0.837559	-5.24732
4318	zinc_finger_protein_36_C3H1_type_like_1	-0.410516	6.56375	1.40805	0.169694	0.837559	-5.00785
4320	zinc_finger_protein_593	0.29422	8.81662	-1.53011	0.136771	0.837559	-5.10543
4336	zinc_transporter_ZIP9	-0.614308	4.21745	1.29259	0.206307	0.837559	-4.84594
655	casein_kinase_I_isoform_delta	0.301072	6.69481	-1.25119	0.220816	0.837704	-5.21547
869	complement_factor_properdin_precursor	-0.609614	3.99318	1.25123	0.220802	0.837704	-4.86391
2770	pre_mRNA_processing_splicing_factor_8	-0.341456	6.10786	1.25121	0.220807	0.837704	-5.13491
3059	protein_tyrosine_phosphatase_receptor_type_F	-0.341559	7.21024	1.25156	0.220684	0.837704	-5.28157
3405	serine_arginine_rich_splicing_factor_3	-0.238287	8.00854	1.25301	0.220161	0.837704	-5.37485
4088	ubiquilin_1	-0.338136	5.32933	1.25132	0.22077	0.837704	-5.03492
134	abscission_NoCut_checkpoint_regulator	-0.374168	4.93757	1.24868	0.221718	0.837905	-4.98557
1174	E3_ubiquitin_protein_ligase_ARIH1	-0.362979	5.0812	1.24819	0.221895	0.837905	-5.00259
3410	serine_arginine_rich_splicing_factor_9	-0.206304	8.58723	1.24839	0.221825	0.837905	-5.44374
3528	small_integral_membrane_protein_19	-0.326075	5.93155	1.25035	0.221118	0.837905	-5.11511
3723	synaptojanin_2_binding_protein	-0.309644	5.55265	1.2489	0.221638	0.837905	-5.06766
47	39S_ribosomal_protein_L37_mitochondrial	-0.357691	4.81576	1.24219	0.224068	0.8386	-4.97497
1356	eukaryotic_translation_initiation_factor_4B	-0.182245	8.62237	1.24443	0.223256	0.8386	-5.45267
1760	histidine_triad_nucleotide_binding_protein_1	-0.228058	7.17036	1.24217	0.224075	0.8386	-5.28738
1943	Kelch_like_protein_41	-0.445409	7.3687	1.2437	0.223521	0.8386	-5.30911
2339	NAD_P_transhydrogenase_mitochondrial	-0.649382	4.87676	1.2464	0.222541	0.8386	-4.97768
2786	PRKC_apoptosis_WT1_regulator	-0.356933	5.22535	1.24679	0.222401	0.8386	-5.02263
3169	ras_related_protein_Rab_41	-0.285406	6.07768	1.24471	0.223156	0.8386	-5.13817
3820	THO_complex_subunit_7_homolog	-0.285346	5.93384	1.2436	0.223558	0.8386	-5.12264
4205	vacuolar_protein_sorting_associated_protein_11_homolog	-0.380078	5.20422	1.24285	0.22383	0.8386	-5.02597
4287	X_box_binding_protein_1	-0.308749	9.1539	1.24201	0.224133	0.8386	-5.50832
551	BTB_POZ_domain_containing_protein_10	-0.48951	4.94945	1.24061	0.224645	0.838627	-4.99403
1579	glutaredoxin_3	-0.289533	6.01453	1.23997	0.224877	0.838627	-5.13763
1819	iduronate_2_sulfatase	-0.364113	5.01385	1.24032	0.22475	0.838627	-5.00381
2331	N_terminal_like_protein	-0.325813	5.77513	1.23974	0.224962	0.838627	-5.10646
659	casein_kinase_II_subunit_beta_a	-0.287554	6.10218	1.23869	0.225344	0.839284	-5.15052
75	40S_ribosomal_protein_S2	0.249621	12.1381	-1.23669	0.226076	0.83971	-5.80695
2168	microsomal_glutathione_S_transferase_1	-0.36291	5.89978	1.237	0.225961	0.83971	-5.12424
3015	protein_phosphatase_1A_merged	0.39416	5.85908	-1.2369	0.225997	0.83971	-5.12284
917	CUGBP_Elav_like_family_member_2	-0.536861	4.63694	1.23586	0.226378	0.840069	-4.95859
8	1_acyl_sn_glycerol_3_phosphate_acyltransferase_gamma	-0.406797	5.17364	1.21771	0.233102	0.840116	-5.0487
18	26S_protease_regulatory_subunit_8	-0.273351	6.62194	1.22943	0.228742	0.840116	-5.22766
118	60S_ribosomal_protein_L9	0.157593	11.6235	-1.21658	0.233523	0.840116	-5.77891
139	acetyl_CoA_acetyltransferase_mitochondrial	-0.433838	5.47229	1.23377	0.227146	0.840116	-5.06963
268	alpha_1_antitrypsin_like_a	0.530621	2.64505	-1.21476	0.234208	0.840116	-4.80444
311	ammonium_transporter_Rh_type_C	0.459906	7.40737	-1.23274	0.227523	0.840116	-5.32907
549	BTB_POZ_domain_containing_adapter_for_CUL3_mediated_RhoA_degradation_protein_3	0.231327	6.24967	-1.21373	0.234596	0.840116	-5.19969
576	cadherin_1_precursor_b	-0.380016	6.59491	1.2118	0.235323	0.840116	-5.24221
677	caveolin_2_b	0.296973	5.07853	-1.21729	0.233257	0.840116	-5.03857
835	collagen_alpha_1_VI_chain_precursor	0.533102	6.91676	-1.21115	0.235569	0.840116	-5.28817
919	cullin_2	-0.333738	4.84769	1.21739	0.233222	0.840116	-5.00526
996	cytosolic_phospholipase_A2_gamma_like_b	0.591675	2.32135	-1.22858	0.229058	0.840116	-4.77836
1009	DDB1_and_CUL4_associated_factor_12	0.31644	5.55632	-1.22611	0.229973	0.840116	-5.09361
1071	dihydropyrimidinase	-0.352308	5.5423	1.22468	0.230503	0.840116	-5.08902
1212	E3_ubiquitin_protein_ligase_TRIM56_like_e	-0.53094	4.74258	1.22204	0.231484	0.840116	-4.98555
1373	exosome_component_10	0.3591	5.00913	-1.21422	0.234412	0.840116	-5.032
1503	galactokinase	-0.254717	7.36671	1.21928	0.232516	0.840116	-5.33759
1698	heat_shock_protein_beta_1	-0.472203	5.19714	1.2198	0.232319	0.840116	-5.04847
1844	influenza_virus_NS1A_binding_protein_homolog_a	-0.346357	9.1485	1.23069	0.228278	0.840116	-5.52012
1881	integrin_alpha_V	-0.510557	4.91884	1.21934	0.232493	0.840116	-5.01255
1997	leucine_rich_repeat_and_immunoglobulin_like_domain_containing_nogo_receptor_interacting_protein_1	0.532752	1.91299	-1.23348	0.227253	0.840116	-4.75992
2052	lymphoid_specific_helicase_like	-0.423583	4.27842	1.21491	0.23415	0.840116	-4.93445
2108	mannose_1_phosphate_guanyltransferase_beta	-0.257909	6.79783	1.21361	0.234641	0.840116	-5.26998
2284	myelin_expression_factor_2	-0.184855	8.07652	1.22069	0.231987	0.840116	-5.42093
2461	nuclear_factor_erythroid_2_related_factor_1	-0.308291	6.84928	1.22153	0.231674	0.840116	-5.26838
2685	phosphoribosyl_pyrophosphate_synthase_associated_protein_1	-0.363138	5.58528	1.21923	0.232533	0.840116	-5.10198
2691	phytanoyl_CoA_dioxygenase_domain_containing_protein_1	0.605646	2.99094	-1.23504	0.226681	0.840116	-4.80185
2764	pre_mRNA_3_end_processing_protein_WDR33	-0.422209	5.75183	1.22992	0.228563	0.840116	-5.11038
2809	probable_dimethyladenosine_transferase	-0.32948	4.92524	1.21092	0.235652	0.840116	-5.02231
2912	protein_deglycase_DJ_1	-0.300173	5.91279	1.21599	0.233746	0.840116	-5.14991
3118	RAB27A	-0.649398	3.56198	1.22876	0.228992	0.840116	-4.84522
3188	receptor_binding_cancer_antigen_expressed_on_SiSo_cells	-0.267028	6.02594	1.22294	0.231148	0.840116	-5.15746
3295	RILP_like_protein_1	0.366993	5.2749	-1.21153	0.235424	0.840116	-5.07147
3346	S_formylglutathione_hydrolase	-0.346935	6.24235	1.22017	0.232181	0.840116	-5.18915
3617	Sphingosine_1_phosphate_phosphatase_1	0.428378	4.81062	-1.22284	0.231187	0.840116	-4.99449
3624	splicing_factor_3B_subunit_1	-0.265954	7.92301	1.23026	0.228436	0.840116	-5.39212
3631	splicing_factor_arginine_serine_rich_5	-0.201425	8.46031	1.21485	0.234175	0.840116	-5.46948
3705	SURP_and_G_patch_domain_containing_protein_2_a	-0.379781	6.4143	1.21739	0.233221	0.840116	-5.21308
3713	SWI_SNF_related_matrix_associated_actin_dependent_regulator_of_chromatin_subfamily_A_member_5	-0.300077	6.57659	1.21554	0.233915	0.840116	-5.23749
3824	thrombospondin_1	-0.525605	6.76302	1.21388	0.234539	0.840116	-5.26314
3861	trafficking_protein_particle_complex_subunit_1_like	0.30285	5.66268	-1.2202	0.23217	0.840116	-5.11509
3904	transformer_2_protein_homolog_beta	-0.17197	8.88739	1.21521	0.234039	0.840116	-5.51382
3998	trifunctional_enzyme_subunit_beta_mitochondrial	-0.345867	5.84671	1.21119	0.235553	0.840116	-5.14778
4078	U1_small_nuclear_ribonucleoprotein_A	-0.288449	5.5875	1.21499	0.234123	0.840116	-5.10697
4200	V_type_proton_ATPase_subunit_H	-0.395834	5.32176	1.23004	0.22852	0.840116	-5.05385
523	bifunctional_methylenetetrahydrofolate_dehydrogenase_cyclohydrolase_mitochondrial	-0.197914	8.33742	1.20829	0.236647	0.840776	-5.46433
2134	mesencephalic_astrocyte_derived_neurotrophic_factor	0.358362	6.03796	-1.2098	0.236077	0.840776	-5.17607
2571	Pbx	-0.657273	2.83252	1.20856	0.236547	0.840776	-4.81765
4137	ubiquitin_like_protein_5	0.431019	4.98136	-1.20826	0.236661	0.840776	-5.03388
3512	signal_recognition_particle_subunit_SRP68	0.466763	4.32805	-1.20766	0.236886	0.840843	-4.94414
103	60S_ribosomal_protein_L15	0.163121	11.8378	-1.20437	0.238135	0.842171	-5.81458
729	Ceruloplasmin	0.366504	6.42025	-1.20582	0.237585	0.842171	-5.23065
1095	DNA_directed_RNA_polymerase_II_subunit_RPB2_b	-0.503365	4.38373	1.19858	0.240347	0.842171	-4.9641
1099	DNA_directed_RNA_polymerases_I_II_and_III_subunit_RPABC1	-0.330548	5.25536	1.20061	0.239569	0.842171	-5.07703
1400	F_box_protein_9	-0.230463	6.8846	1.20449	0.23809	0.842171	-5.2927
1477	fructose_1_6_bisphosphatase_1_a	-0.28278	6.6965	1.19972	0.239908	0.842171	-5.27212
1870	insulin_like_growth_factor_binding_protein_3	0.542667	5.43713	-1.20234	0.238909	0.842171	-5.10224
3183	ras_responsive_element_binding_protein_1	-0.399831	5.20707	1.19871	0.240298	0.842171	-5.07407
3251	rho_related_GTP_binding_protein_RhoB	-0.496848	5.30308	1.19856	0.240355	0.842171	-5.08554
3395	septin_2	-0.276985	5.59845	1.20466	0.238025	0.842171	-5.12014
3404	serine_arginine_rich_splicing_factor_12	0.234516	5.90679	-1.20098	0.239427	0.842171	-5.16846
3632	splicing_factor_proline_and_glutamine_rich	-0.241971	9.51567	1.20115	0.239363	0.842171	-5.59204
3836	tight_junction_protein_ZO_2_a	-0.574569	4.68345	1.19886	0.240239	0.842171	-5.00238
3916	transitional_endoplasmic_reticulum_ATPase_b	-0.324304	8.15321	1.20203	0.239027	0.842171	-5.44702
4100	ubiquitin_carboxyl_terminal_hydrolase_25	-0.279275	6.1381	1.19955	0.239976	0.842171	-5.19739
401	arginine_tRNA_ligase_cytoplasmic	-0.31945	9.14851	1.19681	0.241027	0.843078	-5.56066
4306	zinc_finger_CCCH_domain_containing_protein_15	-0.605188	4.18796	1.19695	0.240971	0.843078	-4.9415
854	complement_C4	0.526149	1.83185	-1.19534	0.24159	0.844325	-4.79259
343	annexin_A2	-0.178417	9.91705	1.19372	0.242212	0.844329	-5.63909
1303	ER_membrane_protein_complex_subunit_4	0.328475	5.45776	-1.19395	0.242126	0.844329	-5.11544
3854	TPA_induced_transmembrane_protein	-0.406367	5.21254	1.19464	0.24186	0.844329	-5.0794
298	alpha_tropomyosin	-0.313575	7.86773	1.19192	0.242908	0.845351	-5.42932
553	BTB_POZ_domain_containing_protein_KCTD2	-0.328738	5.71714	1.19189	0.242919	0.845351	-5.15122
4220	very_long_chain_3R_3_hydroxyacyl_CoA_dehydratase_3	-0.210149	6.03159	1.19033	0.243521	0.846723	-5.1945
1795	homeobox_protein_DLX_5	-0.374269	5.23053	1.18802	0.244418	0.849119	-5.08769
175	acyl_CoA_thioesterase_2	0.364677	4.71205	-1.18259	0.246531	0.849377	-5.02145
245	alcohol_dehydrogenase_class_3	0.677314	1.76581	-1.18466	0.245723	0.849377	-4.80014
459	ATP_synthase_subunit_g_mitochondrial	0.212229	8.70738	-1.18468	0.245713	0.849377	-5.53099
505	beta_1_syntrophin	0.363719	5.06511	-1.18218	0.246688	0.849377	-5.07374
668	catenin_delta_1	-0.521371	5.95738	1.18592	0.245233	0.849377	-5.18767
711	cell_division_control_protein_42_homolog_b	0.530665	2.78491	-1.18279	0.246453	0.849377	-4.8406
723	centrosome_associated_protein_350	-0.493244	3.9683	1.18711	0.24477	0.849377	-4.92527
909	CSC1_like_protein_2	-0.453284	6.43979	1.1857	0.245316	0.849377	-5.24984
1822	IgGFc_binding_protein_like_b	-0.429214	5.81321	1.18155	0.246934	0.849377	-5.1739
2726	poly_ADP_ribose_polymerase_10	-0.472594	5.0336	1.18161	0.246911	0.849377	-5.06758
3021	protein_RER1	-0.312672	6.95157	1.18388	0.246027	0.849377	-5.32353
3872	transcription_elongation_factor_B_polypeptide_1	0.199822	7.15139	-1.18141	0.246989	0.849377	-5.35384
2360	NADH_dehydrogenase_ubiquinone_1_beta_subcomplex_subunit_1	0.277244	5.55547	-1.17926	0.247831	0.850839	-5.14448
4198	V_type_proton_ATPase_subunit_E_2	-0.423919	3.04251	1.17965	0.247679	0.850839	-4.85475
1492	FYVE_RhoGEF_and_PH_domain_containing_protein_1	0.308185	6.17081	-1.17745	0.248542	0.851193	-5.22823
1548	glial_fibrillary_acidic_protein	0.561125	2.11623	-1.1774	0.24856	0.851193	-4.8182
2552	palmitoyltransferase_ZDHHC3	0.388829	5.28203	-1.17804	0.24831	0.851193	-5.10674
847	COMM_domain_containing_protein_3	-0.231608	6.35411	1.17386	0.249955	0.851682	-5.25486
1309	erythrocyte_band_7_integral_membrane_protein	-0.520108	4.41824	1.17437	0.249752	0.851682	-4.99301
1631	Golgi_resident_protein_GCP60	0.294327	6.44909	-1.1742	0.249819	0.851682	-5.26872
2150	methionine_aminopeptidase_2	-0.247007	8.10562	1.17525	0.249407	0.851682	-5.47515
2891	protein_AF_17	-0.319316	6.17147	1.17421	0.249815	0.851682	-5.22873
3461	serine_threonine_protein_phosphatase_4_regulatory_subunit_3B	-0.296407	6.25733	1.17514	0.24945	0.851682	-5.23858
1573	glutamine_synthetase_b	0.67473	3.50395	-1.17311	0.250251	0.85198	-4.89374
1986	large_proline_rich_protein_BAG6	-0.516027	4.75906	1.17179	0.250771	0.852049	-5.04074
2058	lysophosphatidic_acid_receptor_2	-0.374237	5.58326	1.17232	0.250562	0.852049	-5.1507
2066	lysosomal_associated_transmembrane_protein_4B	0.575693	2.23906	-1.17123	0.250994	0.852049	-4.82822
2098	major_vault_protein_a	-0.379565	9.11633	1.17094	0.251106	0.852049	-5.58618
1971	la_related_protein_4	-0.40448	4.81413	1.16995	0.251501	0.85268	-5.04983
3158	ras_related_protein_Rab_1A_1	0.197256	8.35849	-1.16883	0.251945	0.853477	-5.51232
2487	nucleobindin_2	-0.409309	5.58432	1.16808	0.252243	0.853776	-5.15374
329	ankyrin_2	-0.232588	6.19231	1.16585	0.253129	0.854699	-5.24155
848	COMM_domain_containing_protein_9	0.565073	3.42926	-1.16526	0.253364	0.854699	-4.89508
1293	equilibrative_nucleoside_transporter_member_2	-0.564265	4.09304	1.16323	0.254172	0.854699	-4.96277
2616	peroxisomal_acyl_coenzyme_A_oxidase_1	-0.336882	4.92468	1.16442	0.253695	0.854699	-5.0714
2817	probable_inactive_glycosyltransferase_25_family_member_3	0.299889	7.06374	-1.16666	0.252806	0.854699	-5.35742
3536	small_nuclear_ribonucleoprotein_Sm_D3	-0.263228	7.4061	1.16244	0.254487	0.854699	-5.40488
3576	solute_carrier_family_25_member_39	-0.311046	8.01933	1.16322	0.254176	0.854699	-5.47822
3659	striatin_3_Chaetura_pelagica	-0.280464	6.58091	1.16298	0.254271	0.854699	-5.29612
3736	syndecan_1	-0.504702	6.62337	1.16213	0.254609	0.854699	-5.30166
4165	UPF0687_protein_C20orf27_homolog	-0.478011	5.35675	1.16473	0.253572	0.854699	-5.12842
2302	myosin_9	-0.175091	9.3293	1.16094	0.255088	0.8553	-5.61862
3377	selenium_binding_protein_1_b	0.326193	6.86829	-1.16064	0.255207	0.8553	-5.33858
212	ADP_ribosylation_factor_4_b	-0.408168	5.85257	1.1595	0.255663	0.855426	-5.20223
2269	mucin_5B_like_2	-0.823112	8.25162	1.1595	0.255664	0.855426	-5.50113
1445	fibronectin_b	0.674976	4.20685	-1.15866	0.256002	0.855855	-4.97449
97	60S_acidic_ribosomal_protein_P1	0.196651	12.9446	-1.15411	0.25783	0.859178	-5.98461
545	BRO1_domain_containing_protein_BROX	0.333215	5.5546	-1.15357	0.258048	0.859178	-5.17108
1785	histone_lysine_N_methyltransferase_SETD2	-0.462681	4.88538	1.1541	0.257834	0.859178	-5.07583
1990	lathosterol_oxidase	-0.578608	4.50834	1.15485	0.257533	0.859178	-5.02417
4215	vacuolar_protein_sorting_associated_protein_51_homolog	-0.364216	5.55427	1.1538	0.257956	0.859178	-5.1662
116	60S_ribosomal_protein_L7	0.13955	12.0358	-1.1494	0.259735	0.861162	-5.89707
221	ADP_ribosylation_factor_like_protein_4C_like	-0.361715	5.47722	1.14425	0.261832	0.861162	-5.16824
609	Calmodulin_c	0.250304	9.00974	-1.14352	0.262129	0.861162	-5.60743
1113	DNAJ_homolog_subfamily_B_member_11	0.549554	5.8991	-1.14311	0.262296	0.861162	-5.22854
1378	exportin_T	-0.343009	5.13603	1.14583	0.261185	0.861162	-5.119
1582	glutathione_peroxidase_3_a_precursor	0.628579	3.16289	-1.14615	0.261056	0.861162	-4.8967
2155	methylglutaconyl_CoA_hydratase	0.307217	4.98455	-1.14314	0.262284	0.861162	-5.10112
2250	mothers_against_decapentaplegic_homolog_2	-0.384878	4.80961	1.14329	0.262222	0.861162	-5.07623
2328	N_myc_interactor	-0.226442	6.34815	1.14698	0.260719	0.861162	-5.28229
2355	NADH_dehydrogenase_ubiquinone_1_alpha_subcomplex_subunit_12	0.194974	6.69642	-1.143	0.262339	0.861162	-5.33454
2434	nicalin	-0.246506	5.70942	1.14823	0.26021	0.861162	-5.19546
2751	polypeptide_N_acetylgalactosaminyltransferase_6	-0.670601	4.30934	1.14433	0.2618	0.861162	-5.00846
3001	protein_Niban_like	-0.395293	4.89659	1.1457	0.261242	0.861162	-5.08421
3365	secernin_3	-0.535173	3.38493	1.1511	0.259048	0.861162	-4.90341
3412	serine_hydroxymethyltransferase_mitochondrial	-0.489882	3.89996	1.14912	0.259849	0.861162	-4.95453
3516	signal_transducing_adaptor_protein_2	-0.716259	3.37731	1.14517	0.261455	0.861162	-4.90953
4271	WD_repeat_containing_protein_76	-0.255995	7.73892	1.14275	0.262441	0.861162	-5.46765
4297	YTH_domain_containing_family_protein_3	-0.399273	4.677	1.14956	0.25967	0.861162	-5.05178
1286	epithelial_cell_adhesion_molecule_precursor	-0.256363	9.89907	1.13978	0.263659	0.863769	-5.69702
2117	mast_stem_cell_growth_factor_receptor_Kit	-0.733809	2.8344	1.13988	0.263619	0.863769	-4.88139
1540	general_transcription_factor_IIE_polypeptide_1_alpha_56kDa	0.518936	4.23995	-1.13846	0.264201	0.86416	-5.0008
4066	tyrosine_protein_kinase_FRK	0.312113	5.21064	-1.13846	0.264202	0.86416	-5.13865
4144	ubiquitin_thioesterase_zranb1	0.249975	5.7027	-1.1376	0.264552	0.864613	-5.20758
90	5_AMP_activated_protein_kinase_catalytic_subunit_alpha_1	-0.26405	5.55905	1.13665	0.264943	0.864745	-5.18629
1862	inositol_tetrakisphosphate_1_kinase	-0.230596	6.17942	1.13647	0.265016	0.864745	-5.27014
486	barrier_to_autointegration_factor_B	-0.412204	6.52859	1.13469	0.265751	0.864769	-5.3176
1423	fatty_acyl_CoA_reductase_1	0.288394	6.38369	-1.13387	0.266088	0.864769	-5.3022
2184	mimecan	0.634085	2.8355	-1.13337	0.266295	0.864769	-4.88879
2803	probable_Bax_inhibitor_1_like	-0.239786	8.64023	1.13406	0.26601	0.864769	-5.57862
3453	serine_threonine_protein_phosphatase_2A_65_kDa_regulatory_subunit_A_beta	-0.244973	7.78439	1.13553	0.265406	0.864769	-5.48057
3690	superoxide_dismutase_Cu_Zn_like_b	-0.20552	8.00008	1.13515	0.265562	0.864769	-5.5067
608	Calmodulin_b	-0.20665	9.59464	1.13195	0.266885	0.865744	-5.67624
3618	spindlin_Z_like	0.275414	5.81208	-1.13162	0.267019	0.865744	-5.2284
10	1_phosphatidylinositol_4_5_bisphosphate_phosphodiesterase_beta_4	-0.670509	3.22367	1.11261	0.274968	0.865927	-4.92768
49	39S_ribosomal_protein_L43_mitochondrial	0.316109	4.88252	-1.1112	0.275566	0.865927	-5.11849
146	acidic_fibroblast_growth_factor_intracellular_binding_protein	-0.349024	4.59396	1.12207	0.270991	0.865927	-5.06748
177	acyl_coenzyme_A_thioesterase_1	-0.348378	5.27946	1.11271	0.274926	0.865927	-5.17196
186	adaptor_related_protein_complex_1_beta_1_subunit	-0.386427	4.88245	1.11794	0.272722	0.865927	-5.11209
351	anterior_gradient_protein_2_A_precursor	-0.270482	8.87383	1.12373	0.270299	0.865927	-5.61317
587	calcium_binding_and_coiled_coil_domain_containing_protein_2_like	-0.490212	5.90875	1.11167	0.275365	0.865927	-5.2585
657	casein_kinase_II_subunit_alpha_a	-0.257573	6.67272	1.10895	0.276518	0.865927	-5.3658
834	Collagen_alpha_1_I_chain	-0.333699	10.8067	1.11285	0.274866	0.865927	-5.81357
1283	epidermal_retinol_dehydrogenase_2	-0.238942	5.96203	1.11891	0.272314	0.865927	-5.25876
1374	exostosin_1	-0.325895	5.36634	1.11122	0.275557	0.865927	-5.18365
1383	ezrin	-0.301318	8.69406	1.12469	0.269896	0.865927	-5.59291	Upregulated
1431	FGFR1_oncogene_partner_2_homolog	-0.386881	4.65311	1.12385	0.270249	0.865927	-5.07337
1542	general_vesicular_transport_factor_p115	-0.285192	5.96568	1.12225	0.270916	0.865927	-5.25655
1661	GTP_binding_protein_2	0.292202	6.26791	-1.10922	0.276404	0.865927	-5.31255
1674	guanine_nucleotide_binding_protein_G_k_subunit_alpha	-0.312184	6.05061	1.10932	0.276361	0.865927	-5.28139
1770	histone_deacetylase_2	-0.265631	5.87822	1.11648	0.273335	0.865927	-5.25118
1837	importin_subunit_alpha_3	-0.221299	7.1008	1.12018	0.271784	0.865927	-5.4119
1991	latrophilin_2	-0.407913	4.60494	1.12963	0.267844	0.865927	-5.06176
2029	lipoma_HMGIC_fusion_partner_like_2_protein	-0.396552	4.18421	1.12633	0.269215	0.865927	-5.00967
2063	lysosomal_acid_phosphatase_precursor	-0.506856	4.87587	1.11526	0.27385	0.865927	-5.11345
2142	metalloreductase_STEAP3	-0.354225	4.9635	1.10621	0.277682	0.865927	-5.13407
2311	N_acetyl_D_glucosamine_kinase	-0.314603	5.46208	1.1245	0.269977	0.865927	-5.18583
2378	NADP_dependent_malic_enzyme_b	-0.812155	2.36588	1.11607	0.27351	0.865927	-4.88362
2388	nebulin_like_c	-0.170749	9.04868	1.12821	0.268434	0.865927	-5.62654
2429	NFX1_type_zinc_finger_containing_protein_1_a	-0.416025	5.51729	1.10703	0.277333	0.865927	-5.21113
2512	O_acetyl_ADP_ribose_deacetylase_MACROD1	-0.606894	3.62359	1.12016	0.271793	0.865927	-4.95204
2520	opioid_growth_factor_receptor	-0.277577	6.4444	1.11607	0.273508	0.865927	-5.3267
2562	parafibromin	-0.359582	4.7703	1.11222	0.275135	0.865927	-5.10148
2578	PDZ_and_LIM_domain_7_enigma	-0.474089	8.74773	1.12356	0.270371	0.865927	-5.59845
2633	PHD_finger_protein_13	-0.384015	6.08974	1.11304	0.274786	0.865927	-5.2824
2715	pleckstrin_homology_like_domain_family_A_member_3	0.365082	4.75427	-1.11533	0.27382	0.865927	-5.09388
2776	prefoldin_subunit_2	-0.226224	5.47437	1.10769	0.277054	0.865927	-5.20429
3280	ribosomal_protein_S3	0.14198	12.0545	-1.12156	0.271206	0.865927	-5.92963
3315	RNA_binding_protein_fox_1_homolog_2	-0.477167	4.89539	1.12679	0.269025	0.865927	-5.10486
3364	SEC23_interacting_protein	-0.430071	4.58623	1.10668	0.277482	0.865927	-5.08102
3507	signal_peptide_peptidase_like_2A	-0.646554	3.49892	1.11694	0.273145	0.865927	-4.94487
3542	smoothelin_like_protein_2	-0.510349	4.52062	1.12221	0.270931	0.865927	-5.05773
3648	stathmin	-0.359176	6.8327	1.11475	0.274067	0.865927	-5.37998
3739	syntabulin	0.496406	2.0218	-1.10645	0.27758	0.865927	-4.87723
3761	T_complex_protein_1_subunit_zeta	-0.197671	8.89307	1.13011	0.267644	0.865927	-5.60878
3787	tensin_3_like	0.384258	5.5184	-1.12488	0.269818	0.865927	-5.19487
3790	testis_expressed_sequence_2_protein	0.543122	4.04647	-1.11799	0.272704	0.865927	-4.99632
3846	toll_like_receptor_2	-0.468253	5.50304	1.10891	0.276536	0.865927	-5.20537
3926	translocation_protein_SEC62	0.395822	3.77378	-1.12339	0.270439	0.865927	-4.9624
4008	tripartite_motif_containing_protein_72	-0.379647	7.51466	1.10768	0.277057	0.865927	-5.47677
4069	tyrosine_protein_kinase_JAK2	-0.402483	4.57177	1.12428	0.270071	0.865927	-5.0626
4093	ubiquitin_40S_ribosomal_protein_S27a	0.130486	11.4617	-1.1243	0.270058	0.865927	-5.86694
4256	volume_regulated_anion_channel_subunit_LRRC8E	0.515978	3.12151	-1.11411	0.274334	0.865927	-4.92092
4291	XIAP_associated_factor_1	-0.481408	4.28526	1.11141	0.275477	0.865927	-5.03671
427	ATP_binding_cassette_sub_family_D_ALD_member_3	-0.218982	6.59338	1.1054	0.278029	0.866348	-5.35832
604	calcium_uptake_protein_2_mitochondrial	-0.340687	5.82709	1.1032	0.278967	0.866623	-5.25555
1133	dolichyl_diphosphooligosaccharide_protein_glycosyltransferase_subunit_2_b	-0.262204	7.46556	1.1044	0.278452	0.866623	-5.47525
1938	kelch_domain_containing_protein_2	0.251799	5.91644	-1.10381	0.278707	0.866623	-5.2708
2195	mitochondrial_dynamics_protein_MID49	0.348096	4.83391	-1.1032	0.278966	0.866623	-5.11796
179	acyl_protein_thioesterase_1	-0.383132	4.64458	1.10058	0.280086	0.867916	-5.09537
252	Aldo_keto_reductase_family_1_member_B10	-0.241467	6.7235	1.09631	0.281918	0.867916	-5.38553
407	arpin	-0.434746	3.4591	1.09085	0.284273	0.867916	-4.96373
467	ATPase_H_transporting_lysosomal_56_58kDa_V1_subunit_B1	-0.377263	6.40036	1.0922	0.283692	0.867916	-5.34366
751	chondroitin_sulfate_synthase_2	-0.272441	6.3297	1.09337	0.283184	0.867916	-5.33425
769	citrate_synthase	-0.191386	8.69819	1.09515	0.282417	0.867916	-5.62532
1067	dihydrolipoyl_dehydrogenase_mitochondrial	-0.290464	6.85499	1.10153	0.279678	0.867916	-5.39809
1285	epiplakin	-0.678097	4.03634	1.09846	0.280995	0.867916	-5.01797
1487	fumarate_hydratase_mitochondrial	-0.190829	6.75929	1.09924	0.280659	0.867916	-5.38756
1585	glutathione_S_transferase_alpha_3	0.338747	5.03011	-1.09596	0.28207	0.867916	-5.15475
1963	kynurenine_3_monooxygenase	-0.621245	3.04415	1.0921	0.283737	0.867916	-4.93451
2097	major_vault_protein	-0.452113	6.6701	1.09583	0.282128	0.867916	-5.37795
2369	NADH_dehydrogenase_ubiquinone_flavoprotein_1_mitochondrial_like	-0.203424	7.75395	1.09115	0.284144	0.867916	-5.52379
2485	nuclease_sensitive_element_binding_protein_1_b	0.567819	3.56134	-1.09146	0.284012	0.867916	-4.97331
2551	palmitoyl_protein_thioesterase_1	0.178007	6.66788	-1.09288	0.283399	0.867916	-5.38244
2700	plakophilin_3	-0.208985	8.01077	1.0998	0.280419	0.867916	-5.54472
2995	protein_MON2_homolog	-0.362606	4.80957	1.09386	0.282976	0.867916	-5.12451
3286	ribosome_binding_protein_1	-0.25174	7.205	1.09127	0.284091	0.867916	-5.4558
3676	sugar_transporter_SWEET1	-0.676823	3.48036	1.09617	0.281979	0.867916	-4.96249
4033	tubulin_alpha_1A_chain_b	-0.294434	10.2965	1.09607	0.282022	0.867916	-5.78158
4045	tumor_necrosis_factor_ligand_superfamily_member_10_like	-0.502639	4.98808	1.09484	0.282554	0.867916	-5.14774
4201	V_type_proton_ATPase_subunit_S1	-0.277915	7.0658	1.10088	0.27996	0.867916	-5.42671
4317	zinc_finger_protein_35	-0.292722	5.16277	1.09433	0.282772	0.867916	-5.17387
539	breast_cancer_metastasis_suppressor_1	-0.255652	5.51434	1.08793	0.28554	0.869182	-5.22928
1744	heterogeneous_nuclear_ribonucleoprotein_M	-0.213751	7.9502	1.0882	0.285425	0.869182	-5.54949
2505	nucleoside_diphosphate_kinase_3	-0.30642	5.48804	1.08796	0.285529	0.869182	-5.22217
4086	U8_snoRNA_decapping_enzyme	-0.392744	4.11756	1.08841	0.285333	0.869182	-5.03596
30	28S_ribosomal_protein_S18c_mitochondrial	-0.327911	4.70411	1.08643	0.286195	0.869884	-5.11685
511	beta_galactoside_alpha_2_6_sialyltransferase_1	-0.488836	3.90986	1.08512	0.286761	0.869884	-5.01446
798	coagulation_factor_X_a	0.251588	6.77481	-1.0858	0.286465	0.869884	-5.40404
1666	GTPase_activating_protein_SH3_domain_binding_protein_2	-0.286331	5.6943	1.08457	0.287002	0.869884	-5.25694
1778	histone_H3	0.822382	2.95243	-1.08231	0.287987	0.869884	-4.94192
2531	otoancorin_like	-0.198885	8.97411	1.08142	0.288377	0.869884	-5.66795
3038	protein_Smaug_homolog_2	0.274903	5.34425	-1.08321	0.287595	0.869884	-5.21216
3115	pyruvate_kinase_PKLR_PKM	-0.127345	9.0668	1.08056	0.288754	0.869884	-5.67902
3278	ribosomal_protein_S2	0.152956	10.2435	-1.08098	0.288571	0.869884	-5.79405
3329	RNA_polymerase_II_subunit_A_C_terminal_domain_phosphatase_SSU72	0.224773	6.05443	-1.08143	0.288372	0.869884	-5.31161
3344	S_adenosylmethionine_synthase_II	0.311423	10.3202	-1.08377	0.287349	0.869884	-5.7988
3383	selenoprotein_O	-0.390251	5.12206	1.08414	0.287189	0.869884	-5.17647
3484	sestrin_3_like	0.311387	6.65881	-1.08157	0.288311	0.869884	-5.39258
3839	titin_b	-0.445396	10.9162	1.08582	0.286459	0.869884	-5.85252
1369	exocyst_complex_component_3	-0.408064	5.15293	1.07881	0.28952	0.869969	-5.18563
1583	glutathione_S_transferase	0.324682	6.95676	-1.0789	0.289479	0.869969	-5.43465
3051	protein_transport_protein_Sec31A_2	-0.595691	3.3838	1.07855	0.289635	0.869969	-4.96942
3616	sphingomyelin_phosphodiesterase_3	-0.541766	4.8286	1.07969	0.289136	0.869969	-5.14045
375	apolipoprotein_E_piece1	-0.562738	3.95447	1.07743	0.290127	0.870808	-5.0269
1115	DNAJ_homolog_subfamily_B_member_6	-0.439445	4.31589	1.07601	0.290749	0.872034	-5.07342
1204	E3_ubiquitin_protein_ligase_SIAH1	0.399658	4.80522	-1.07145	0.292758	0.873204	-5.14476
1208	E3_ubiquitin_protein_ligase_TRIM39_a	0.573038	2.58595	-1.07093	0.292991	0.873204	-4.93053
1411	far_upstream_element_FUSE_binding_protein_3	-0.291372	7.09358	1.07086	0.293019	0.873204	-5.46061
1727	heterochromatin_associated_protein_MENT	0.494609	6.34239	-1.07076	0.293064	0.873204	-5.361
2015	LIM_domain_binding_3_a	-0.458035	7.95116	1.0736	0.29181	0.873204	-5.56364
3265	ribonucleoside_diphosphate_reductase_subunit_M2	0.379847	6.28007	-1.07435	0.291481	0.873204	-5.34872
3498	sialidase_1_a	-0.505725	3.69573	1.07131	0.292823	0.873204	-5.00379
3857	TRAF3_interacting_JNK_activating_modulator	-0.264553	5.20389	1.07263	0.29224	0.873204	-5.19971
4009	tripeptidyl_peptidase_I	-0.387423	5.53279	1.07166	0.292667	0.873204	-5.24719
16	26S_protease_regulatory_subunit_6B	-0.251871	6.41965	1.06865	0.293998	0.873976	-5.37052
33	28S_ribosomal_protein_S9_mitochondrial	-0.301825	5.84341	1.05556	0.299841	0.873976	-5.30544
167	activity_dependent_neuroprotector_homeobox_protein	-0.326746	5.10528	1.06331	0.296373	0.873976	-5.1952
196	adenylate_cyclase_type_4	0.270947	6.59513	-1.06589	0.295224	0.873976	-5.39922
479	axin_interactor_dorsalization_associated_protein	0.306433	5.82136	-1.05578	0.299741	0.873976	-5.30481
544	BRISC_complex_subunit_Abro1	-0.323013	4.62667	1.06831	0.29415	0.873976	-5.1228
558	butyrophilin_subfamily_3_member_A1	-0.507927	5.7365	1.05539	0.299916	0.873976	-5.29254
742	choline_ethanolamine_kinase	0.243725	5.43865	-1.06319	0.296424	0.873976	-5.24446
938	cyclin_H	0.320645	5.67263	-1.06086	0.297466	0.873976	-5.27942
1232	EH_domain_binding_protein_1_like	-0.251316	6.77395	1.0677	0.29442	0.873976	-5.42052
1307	ERO1_like_protein_alpha	0.31758	4.93599	-1.06113	0.297346	0.873976	-5.1742
1723	hepatoma_derived_growth_factor	-0.450058	4.37392	1.06467	0.295767	0.873976	-5.09157	Downregulated
1904	interferon_regulatory_factor_2_binding_protein_like	-0.277345	5.53261	1.06363	0.296228	0.873976	-5.2561
1942	kelch_like_protein_40	-0.450139	5.95709	1.06447	0.295853	0.873976	-5.31197
1978	laminin_subunit_beta_1	0.445059	5.04906	-1.05499	0.300096	0.873976	-5.19233
2366	NADH_dehydrogenase_ubiquinone_1_subcomplex_C_2_14_5kDa	-0.220847	6.16775	1.05883	0.298374	0.873976	-5.34675
2559	pantothenate_kinase_2_mitochondrial_like	0.405365	4.91948	-1.06799	0.294292	0.873976	-5.16374
2586	pentraxin_related_protein_PTX3	0.602243	3.51264	-1.05874	0.298414	0.873976	-4.99794
2772	pre_mRNA_splicing_factor_ATP_dependent_RNA_helicase_DHX15	-0.299378	5.74948	1.05605	0.299621	0.873976	-5.29343
2795	probable_ATP_dependent_RNA_helicase_DDX46	-0.317565	5.53614	1.06234	0.296805	0.873976	-5.25711
2834	programmed_cell_death_protein_10	-0.287192	5.83634	1.05593	0.299673	0.873976	-5.30413
2909	protein_CNPPD1	-0.302434	5.50936	1.05894	0.298322	0.873976	-5.25602
2914	protein_disulfide_isomerase_1	0.128727	11.5107	-1.06231	0.296817	0.873976	-5.9376
3061	protein_tyrosine_phosphatase_type_IVA_2	0.293684	5.84661	-1.06775	0.2944	0.873976	-5.29677
3110	pyrroline_5_carboxylate_reductase_3	-0.287391	4.68721	1.06119	0.297318	0.873976	-5.13766
3131	ragulator_complex_protein_LAMTOR4	0.207833	6.28179	-1.05622	0.299547	0.873976	-5.36688
3394	septin_11	0.470788	2.66601	-1.06722	0.294634	0.873976	-4.93725
3721	synaptogyrin_2	-0.544308	3.83319	1.05932	0.298156	0.873976	-5.02882
3997	tricarboxylate_transport_protein_mitochondrial	-0.467788	4.89579	1.05681	0.29928	0.873976	-5.17074
4179	UTP_glucose_1_phosphate_uridylyltransferase	-0.369459	5.31979	1.05858	0.298485	0.873976	-5.22698
4183	uveal_autoantigen_with_coiled_coil_domains_and_ankyrin_repeats_like_a	-0.381908	5.07137	1.05482	0.300175	0.873976	-5.19863
4242	vitamin_D3_hydroxylase_associated_protein_like_b	-0.510606	4.87594	1.05621	0.299547	0.873976	-5.16854
1387	F_actin_capping_protein_subunit_beta_like_b	-0.171621	8.83697	1.05196	0.301462	0.874099	-5.68426
2026	lipid_phosphate_phosphohydrolase_3_like	-0.541106	3.89805	1.05291	0.301031	0.874099	-5.0419
3027	protein_S100_A16	-0.27652	6.13854	1.05187	0.301502	0.874099	-5.34994
3274	ribosomal_protein_L6	0.101088	11.9748	-1.05366	0.300697	0.874099	-5.99336
3779	TBC1_domain_family_member_5	-0.243488	5.7714	1.05264	0.301156	0.874099	-5.29838
3812	thioredoxin_domain_containing_protein_9	-0.216974	6.76346	1.05233	0.301295	0.874099	-5.43516
692	CD81_antigen_merged	0.352107	5.78305	-1.0513	0.30176	0.874226	-5.30319
1391	F_box_only_protein_2	-0.413853	3.85602	1.05018	0.302264	0.874444	-5.03918
2625	peroxisomal_N_1_acetyl_spermine_spermidine_oxidase_c	0.509142	2.15851	-1.05037	0.302178	0.874444	-4.92909
380	apoptosis_associated_speck_like_protein_containing_a_CARD	-0.481325	4.39212	1.0477	0.303388	0.874596	-5.10953
804	coatomer_subunit_delta	-0.192043	7.55276	1.04786	0.303315	0.874596	-5.54231
906	crk_like_protein_a	0.273695	5.78457	-1.04862	0.302972	0.874596	-5.3066
1557	glucose_6_phosphate_exchanger	-0.474504	3.99271	1.04891	0.302839	0.874596	-5.05628
3185	Ras_suppressor_protein_1	-0.343037	5.18083	1.0489	0.302845	0.874596	-5.22034
188	adaptor_related_protein_complex_2_beta_1_subunit	-0.233052	6.5514	1.04492	0.304648	0.875347	-5.41216
314	amyloid_beta_A4_precursor_protein_precursor	-0.408132	6.32914	1.04596	0.304179	0.875347	-5.38041
752	chromatin_target_of_PRMT1_protein	0.213448	6.82021	-1.04632	0.304015	0.875347	-5.44934
954	cysteine_rich_motor_neuron_1_protein_a	-0.607904	3.08678	1.04449	0.304843	0.875347	-4.97762
1675	guanine_nucleotide_binding_protein_G_o_subunit_alpha	-0.526351	2.51882	1.04399	0.30507	0.875347	-4.95004
2281	myelin_and_lymphocyte_protein	-0.263587	7.79533	1.04382	0.305149	0.875347	-5.57647
3135	RAN_binding_protein_9	0.312734	5.80432	-1.04556	0.30436	0.875347	-5.31215
1816	hypoxanthine_guanine_phosphoribosyltransferase	-0.359238	4.06487	1.04333	0.30537	0.875367	-5.07008
1489	FUN14_domain_containing_protein_1	-0.262081	5.26692	1.04022	0.306792	0.875751	-5.23878
1848	inhibitor_of_nuclear_factor_kappa_B_kinase_subunit_alpha	-0.362954	5.31872	1.04087	0.306491	0.875751	-5.24487
2526	ornithine_decarboxylase	-0.441665	5.73181	1.04035	0.306732	0.875751	-5.30284
3397	septin_8_A	-0.436804	3.30785	1.04143	0.306239	0.875751	-4.99454
4123	ubiquitin_conjugating_enzyme_E2Q_family_member_2	-0.307574	4.75736	1.04042	0.306701	0.875751	-5.16676
4190	V_type_proton_ATPase_16_kDa_proteolipid_subunit	-0.174501	9.31421	1.04143	0.306238	0.875751	-5.7432
709	cell_differentiation_protein_RCD1_homolog	-0.193264	6.20581	1.03683	0.308342	0.876164	-5.37324
739	charged_multivesicular_body_protein_6	-0.214928	5.57018	1.03672	0.308393	0.876164	-5.28571
1081	disks_large_associated_protein_4_a	0.321005	5.6806	-1.03727	0.308137	0.876164	-5.30295
2056	lysine_specific_demethylase_6B	-0.436961	5.45174	1.03822	0.307705	0.876164	-5.26626
2845	proline_glutamic_acid_and_leucine_rich_protein_1	-0.384102	4.54186	1.03823	0.307699	0.876164	-5.13837
3089	purine_nucleoside_phosphorylase	-0.62209	3.35313	1.03662	0.308439	0.876164	-5.00249
3458	serine_threonine_protein_phosphatase_2B_catalytic_subunit_gamma_isoform	-0.28305	6.38966	1.03797	0.307818	0.876164	-5.39502
986	cytoplasmic_FMR1_interacting_protein_1	-0.311908	6.33073	1.03314	0.310034	0.876427	-5.39189
1039	DENN_MADD_domain_containing_2D	-0.344551	5.51988	1.03458	0.309374	0.876427	-5.28083
1132	dolichyl_diphosphooligosaccharide_protein_glycosyltransferase_subunit_2_a	-0.3775	5.71797	1.03455	0.309387	0.876427	-5.30923
1165	dynamin_2	-0.232279	7.13981	1.0334	0.309914	0.876427	-5.50374
2143	metastasis_associated_in_colon_cancer_protein_1	-0.319392	5.36146	1.0351	0.309136	0.876427	-5.25723
3896	transcription_initiation_factor_TFIID_subunit_8	-0.23937	5.86436	1.03412	0.309586	0.876427	-5.32951
3987	transmembrane_protein_33	-0.387856	3.93372	1.03376	0.30975	0.876427	-5.06207
255	alkaline_ceramidase_1	-0.289036	6.22757	1.01597	0.318006	0.877318	-5.39528
265	alpha_1_6_mannosyl_glycoprotein_2_beta_N_acetylglucosaminyltransferase_like	-0.252894	7.21721	1.01564	0.318156	0.877318	-5.53162
412	arylsulfatase_A_like	-0.390239	7.75877	1.02873	0.312066	0.877318	-5.58559
443	ATP_dependent_RNA_helicase_ddx6	-0.345584	5.05454	1.01854	0.316801	0.877318	-5.22985
457	ATP_synthase_subunit_epsilon_mitochondrial	0.168533	8.07458	-1.01551	0.318219	0.877318	-5.63911
618	calpain_small_subunit_1_a	-0.26072	6.91117	1.02925	0.311827	0.877318	-5.47715
673	cathepsin_Z_precursor	0.179189	8.90109	-1.02835	0.312242	0.877318	-5.71589
740	chloride_intracellular_channel_1	-0.167869	8.18585	1.02284	0.314798	0.877318	-5.64323
889	copine_3	-0.282294	6.10175	1.02676	0.312978	0.877318	-5.36686
893	core_histone_macro_H2A_2	-0.279068	7.54682	1.02594	0.313358	0.877318	-5.56268
976	cytochrome_oxidase_subunit_I	0.449743	11.6883	-1.02523	0.31369	0.877318	-5.99338
1012	DDRGK_domain_containing_protein_1_precursor	-0.27861	4.53499	1.02322	0.31462	0.877318	-5.15109
1037	delta_and_Notch_like_epidermal_growth_factor_related_receptor	0.536445	2.51528	-1.01425	0.318807	0.877318	-4.97373
1153	dual_specificity_protein_phosphatase_16	0.452896	4.05036	-1.01551	0.318219	0.877318	-5.08833
1220	E3_ubiquitin_protein_ligase_ZNRF1	-0.300772	5.11079	1.02934	0.311788	0.877318	-5.22792
1259	endoplasmic_reticulum_aminopeptidase_1	-0.397306	5.83139	1.01634	0.317831	0.877318	-5.3414
1338	eukaryotic_translation_initiation_factor_3_subunit_A_1	-0.492482	5.80825	1.01668	0.317671	0.877318	-5.33821	Upregulated
1637	golgin_subfamily_A_member_2	-0.553048	3.11574	1.01551	0.31822	0.877318	-5.00286
1836	importin_subunit_alpha_1	-0.215285	6.85282	1.03197	0.310575	0.877318	-5.46737
1899	interferon_induced_protein_with_tetratricopeptide_repeats_2_like	-0.5512	2.59411	1.01319	0.319307	0.877318	-4.97796
1921	iron_sulfur_cluster_assembly_enzyme_ISCU_mitochondrial	-0.261311	6.91464	1.01824	0.316943	0.877318	-5.48732
2154	methylcrotonoyl_CoA_carboxylase_subunit_alpha_mitochondrial	-0.252638	5.25093	1.01304	0.319376	0.877318	-5.26215
2241	MOB_kinase_activator_1B_isoform_2	-0.242875	6.82972	1.024	0.31426	0.877318	-5.47118
2441	nidogen_2	0.475289	4.28796	-1.02352	0.314482	0.877318	-5.11175
2481	nuclear_transcription_factor_Y_subunit_beta	-0.269887	4.63654	1.01388	0.318982	0.877318	-5.17363
2773	pre_mRNA_splicing_factor_syf2	0.23626	6.31699	-1.01811	0.317004	0.877318	-5.40808
2854	prosaposin	-0.262311	9.36799	1.02695	0.31289	0.877318	-5.76221
2871	proteasome_maturation_protein	-0.260709	6.4594	1.01326	0.319274	0.877318	-5.42807
2874	proteasome_prosome_macropain_activator_subunit_3	0.236984	6.27663	-1.02451	0.314021	0.877318	-5.39671
3079	protocadherin_17	0.532123	1.74558	-1.01476	0.31857	0.877318	-4.94271
3083	protrudin	-0.380306	4.5167	1.02624	0.313221	0.877318	-5.14578
3094	putative_helicase_MOV_10	-0.393527	7.12534	1.02993	0.311512	0.877318	-5.50418
3144	ras_GTPase_activating_protein_binding_protein_1	-0.156346	8.53922	1.02029	0.315987	0.877318	-5.68446
3328	RNA_polymerase_II_associated_factor_1_homolog	-0.320462	5.33341	1.02124	0.315541	0.877318	-5.26508
3332	RRP12_like_protein	-0.252933	5.85958	1.02501	0.31379	0.877318	-5.33625
3658	stress_associated_endoplasmic_reticulum_protein_1_b	0.230993	7.18524	-1.0224	0.315002	0.877318	-5.52186
4124	ubiquitin_conjugating_enzyme_E2Q_like_protein_1	0.44897	1.99001	-1.01943	0.316385	0.877318	-4.94791
4139	ubiquitin_like_protein_ISG15	-0.794486	7.07264	1.01613	0.317929	0.877318	-5.50691
4148	UDP_glucose_6_dehydrogenase	-0.223042	8.08458	1.02261	0.314906	0.877318	-5.63123
4160	UPF0469_protein_KIAA0907_homolog	-0.263291	5.88924	1.02154	0.315404	0.877318	-5.34528
4196	V_type_proton_ATPase_subunit_D	-0.228354	5.66977	1.02511	0.313746	0.877318	-5.3107
4285	WW_domain_containing_adapter_protein_with_coiled_coil	-0.206661	5.91311	1.02653	0.313084	0.877318	-5.34295
45	39S_ribosomal_protein_L16_mitochondrial	0.261271	5.49355	-1.01225	0.319749	0.877533	-5.29983	Upregulated
617	calpain_9	-0.227804	9.31247	1.01166	0.320026	0.877533	-5.7721
643	carboxypeptidase_N_catalytic_chain	-0.480349	2.65594	1.01061	0.320521	0.877533	-4.98261
1053	desmoglein_2_tandem_duplicate_1_precursor	-0.291264	8.08138	1.01054	0.320553	0.877533	-5.64199
2365	NADH_dehydrogenase_ubiquinone_1_beta_subcomplex_subunit_9	-0.189462	6.90873	1.01124	0.320226	0.877533	-5.49481
4331	zinc_transporter_10	0.356364	5.24779	-1.01013	0.320745	0.877533	-5.26598
2062	lysophospholipid_acyltransferase_7	-0.235795	5.64652	1.00907	0.321247	0.878318	-5.3217
1956	Krueppel_like_factor_10	0.489637	3.90442	-1.00825	0.321633	0.878404	-5.07774
2333	Na__H__exchange_regulatory_cofactor_NHE_RF2	-0.288548	5.16017	1.0076	0.321939	0.878404	-5.25441
2436	nicotinamide_N_methyltransferase_like_b	-0.495391	5.50723	1.00774	0.321873	0.878404	-5.30324
4325	zinc_finger_protein_706_b	-0.263622	7.2815	1.00718	0.322139	0.878404	-5.54833
3479	serum_paraoxonase_arylesterase_2_a	-0.366725	5.42264	1.00585	0.322766	0.879525	-5.29317
1721	hepatic_triacylglycerol_lipase	1.01484	2.65689	-1.0051	0.323119	0.879638	-4.99013
2637	phenylalanine_tRNA_ligase_alpha_subunit	-0.208669	6.48847	1.00485	0.323238	0.879638	-5.44151
4108	ubiquitin_carboxyl_terminal_hydrolase_isozyme_L5	0.328092	5.52596	-1.00374	0.323763	0.880479	-5.31204
121	6_phosphogluconolactonase	-0.154752	7.89675	1.00206	0.324563	0.88097	-5.62921
396	ArfGAP_with_dual_PH_domains_1	-0.260853	7.47159	1.00056	0.325276	0.88097	-5.5759
825	cold_inducible_RNA_binding_protein_a	-0.174027	9.13194	1.00036	0.32537	0.88097	-5.76533
1952	kinesin_like_protein_KIF1A	0.530044	2.57133	-1.00018	0.325454	0.88097	-4.98749
3807	THAP_domain_containing_protein_4	0.308709	6.16476	-1.00134	0.324904	0.88097	-5.40277
3962	transmembrane_protein_145	0.50804	1.85207	-1.00272	0.324249	0.88097	-4.95572
4117	ubiquitin_conjugating_enzyme_E2_variant_1	-0.342774	6.21364	1.00178	0.324694	0.88097	-5.40504
592	Calcium_binding_protein_39_like_b	-0.258277	6.94853	0.998463	0.326273	0.882206	-5.51085
2824	probable_ubiquitin_carboxyl_terminal_hydrolase_FAF_X	-0.307499	5.76657	0.998316	0.326343	0.882206	-5.34767
3173	ras_related_protein_Rab_5C	-0.197323	7.76378	0.997591	0.326689	0.882556	-5.6175
238	alanyl_tRNA_synthetase_domain_containing_1	-0.441465	4.97555	0.995411	0.327729	0.883987	-5.23831
1444	fibronectin_a	0.335716	5.98377	-0.99444	0.328194	0.883987	-5.38463
2199	mitochondrial_import_inner_membrane_translocase_subunit_TIM14_like	0.190695	6.41299	-0.994215	0.328301	0.883987	-5.44301
2373	NADH_dehydrogenase_ubiquinone_iron_sulfur_protein_5_like	0.194708	6.7744	-0.994371	0.328226	0.883987	-5.49238
2640	phosphatidate_cytidylyltransferase_1	-0.305131	4.96416	0.995717	0.327583	0.883987	-5.23719
850	complement_C1r_subcomponent	0.585706	1.91999	-0.990956	0.329863	0.884062	-4.96709
1018	dedicator_of_cytokinesis_protein_7	-0.522209	3.58725	0.993364	0.328708	0.884062	-5.05892
1091	DNA_directed_RNA_polymerase_I_subunit_RPA49	-0.263304	7.33274	0.992006	0.329359	0.884062	-5.56903
2563	paraplegin	-0.282341	4.94247	0.991201	0.329745	0.884062	-5.23727
2851	prolyl_4_hydroxylase_alpha_polypeptide_I	0.329786	6.00091	-0.990881	0.329899	0.884062	-5.39021
2918	protein_disulfide_isomerase_A6	-0.319377	7.15413	0.989642	0.330495	0.884062	-5.54448
3008	protein_phosphatase_1_regulatory_subunit_11	-0.195571	6.07675	0.991083	0.329802	0.884062	-5.3978
3179	ras_related_protein_Rap_1A_like	-0.258416	6.60513	0.990598	0.330035	0.884062	-5.47129
3291	ribosome_production_factor_1	-0.303352	5.20804	0.989893	0.330373	0.884062	-5.27779
3592	sorting_nexin_1	-0.250794	6.15713	0.990011	0.330317	0.884062	-5.411
59	3_hydroxyisobutyryl_CoA_hydrolase_mitochondrial	0.327734	4.74379	-0.977534	0.336349	0.884281	-5.21965
95	60_kDa_heat_shock_protein_mitochondrial	0.21154	7.71045	-0.972511	0.338799	0.884281	-5.63609
130	A_Raf_proto_oncogene_serine_threonine_kinase	-0.334822	4.84229	0.974141	0.338003	0.884281	-5.237
254	aldose_1_epimerase	-0.227011	5.84257	0.969946	0.340054	0.884281	-5.38439
275	alpha_actinin_3	-0.373923	8.97503	0.978994	0.33564	0.884281	-5.7685
440	ATP_dependent_RNA_helicase_DDX19A_like	-0.181234	7.02549	0.974291	0.337929	0.884281	-5.54496
488	basic_transcription_factor_3	-0.118707	9.83142	0.977996	0.336125	0.884281	-5.85624
606	calcyphosin_like_protein	0.428657	3.67225	-0.977586	0.336324	0.884281	-5.07871
743	choline_kinase_alpha	-0.244975	8.93364	0.978211	0.33602	0.884281	-5.76584
822	coiled_coil_domain_containing_protein_93	-0.388765	4.09425	0.986316	0.332096	0.884281	-5.12228
899	corticosteroid_11_beta_dehydrogenase_isozyme_1_like	0.509998	4.12343	-0.980597	0.334862	0.884281	-5.12642
1051	desmocollin_2_precursor	-0.241528	7.67973	0.969793	0.340129	0.884281	-5.63282
1088	DNA_damage_binding_protein_1	-0.272065	5.7452	0.98353	0.333441	0.884281	-5.35895
1143	dual_oxidase_2	0.369241	6.29779	-0.978115	0.336067	0.884281	-5.442
1193	E3_ubiquitin_protein_ligase_RNF128	0.337431	6.48425	-0.975873	0.337158	0.884281	-5.46973
1288	epithelial_membrane_protein_2	0.167255	8.50088	-0.970479	0.339793	0.884281	-5.72933
1352	eukaryotic_translation_initiation_factor_4_gamma_1_a	-0.329758	6.45167	0.970298	0.339882	0.884281	-5.46598
1404	FACT_complex_subunit_SPT16	-0.367427	5.4521	0.985705	0.33239	0.884281	-5.3147
1475	fragile_X_related_protein_1	-0.215906	5.66794	0.985964	0.332265	0.884281	-5.34526
1629	Golgi_reassembly_stacking_protein_1	-0.260235	6.09174	0.973899	0.338121	0.884281	-5.41366
1633	Golgi_to_ER_traffic_protein_4_homolog	-0.271789	4.93896	0.970545	0.339761	0.884281	-5.25418
1642	GPN_loop_GTPase_1	0.301558	5.2742	-0.973332	0.338397	0.884281	-5.30313
1752	HIG1_hypoxia_inducible_domain_family_member_1C	0.193757	6.08719	-0.977549	0.336342	0.884281	-5.41417
1755	high_mobility_group_protein_B2	-0.226938	10.022	0.980178	0.335065	0.884281	-5.87186
1776	histone_H2A_Z	-0.157275	9.14505	0.983374	0.333516	0.884281	-5.78274
1934	junctophilin_1	-0.41465	3.0484	0.979191	0.335544	0.884281	-5.02763
1946	KH_domain_containing_RNA_binding_signal_transduction_associated_protein_3	0.482429	1.71487	-0.971925	0.339085	0.884281	-4.97473
2022	LIM_domain_only_protein_7_b	-0.556818	4.83665	0.984433	0.333004	0.884281	-5.22761
2038	lon_protease_homolog_2_peroxisomal	-0.347705	4.55742	0.983124	0.333638	0.884281	-5.18881
2131	membrane_associated_progesterone_receptor_component_2	0.258412	5.72533	-0.982279	0.334046	0.884281	-5.35951
2141	metalloproteinase_inhibitor_1_b	0.473963	1.71487	-0.986811	0.331857	0.884281	-4.96346
2206	mitochondrial_import_receptor_subunit_TOM22_homolog	0.247284	7.02987	-0.982814	0.333788	0.884281	-5.53826
2501	nucleoporin_p54	-0.383333	4.69154	0.976429	0.336887	0.884281	-5.21247
2923	protein_ERGIC_53	-0.430629	2.96823	0.973723	0.338207	0.884281	-5.02732
3092	putative_dimethylaniline_monooxygenase_N_oxide_forming_3	0.460853	3.27048	-0.98812	0.331226	0.884281	-5.03738
3127	RAF_proto_oncogene_serine_threonine_protein_kinase	0.388972	4.73269	-0.98753	0.331511	0.884281	-5.21004
3306	RNA_binding_protein_10	-0.206436	8.80701	0.969394	0.340325	0.884281	-5.7612
3371	secretogranin_3_a	0.460924	2.40135	-0.976466	0.336869	0.884281	-4.99813
3526	small_integral_membrane_protein_12	0.263158	5.61217	-0.974666	0.337746	0.884281	-5.35037
3743	syntaxin_8	-0.259371	5.07212	0.980806	0.33476	0.884281	-5.2657
3823	threonine_tRNA_ligase_cytoplasmic	-0.323812	8.72947	0.984461	0.332991	0.884281	-5.73892
3878	transcription_factor_25	-0.266478	5.56741	0.977	0.336609	0.884281	-5.33934	Upregulated
4056	twinfilin_1	-0.390024	4.6853	0.971649	0.33922	0.884281	-5.21696
4175	uroplakin_1a	0.217916	9.41482	-0.975483	0.337348	0.884281	-5.81852
4338	zymogen_granule_membrane_protein_16	-0.455295	4.28233	0.986149	0.332176	0.884281	-5.14804
3889	transcription_factor_Sox_19a_like	-0.387591	5.41128	0.968897	0.340568	0.884351	-5.32369
2245	mono_ADP_ribose_polymerase_PARP16	-0.372222	5.48032	0.968232	0.340895	0.884391	-5.33228
2379	NADPH_adrenodoxin_oxidoreductase_mitochondrial	-0.247829	5.19067	0.967101	0.34145	0.884391	-5.29559
3157	ras_related_protein_Rab_18	0.251324	6.06649	-0.967275	0.341365	0.884391	-5.42016
3465	serine_threonine_protein_phosphatase_PP1_beta_catalytic_subunit	-0.419071	4.20973	0.967845	0.341085	0.884391	-5.15312
663	catalase_gene_2	0.251557	5.4795	-0.962536	0.343699	0.885124	-5.34216
1353	eukaryotic_translation_initiation_factor_4_gamma_1_like_b	-0.665676	4.23923	0.96347	0.343238	0.885124	-5.16114
1359	eukaryotic_translation_initiation_factor_4E_binding_protein_3	0.224831	6.71989	-0.962203	0.343863	0.885124	-5.51427
1569	glutamine_fructose_6_phosphate_aminotransferase_isomerizing_2	-0.42418	5.49518	0.964151	0.342902	0.885124	-5.33845
1808	hyaluronan_binding_protein_2	0.483473	1.84233	-0.962125	0.343902	0.885124	-4.98637
2681	phospholipid_scramblase_2	0.21818	6.61758	-0.966013	0.341985	0.885124	-5.49666
3146	ras_related_C3_botulinum_toxin_substrate_1_b	0.244778	6.57275	-0.964351	0.342804	0.885124	-5.49211
3225	retinol_dehydrogenase_10	-0.304929	4.62202	0.962658	0.343638	0.885124	-5.21527
3472	serpin_B6	-0.236631	7.73685	0.9638	0.343075	0.885124	-5.64528
4178	uroporphyrinogen_III_synthase	-0.28481	5.68275	0.964909	0.342529	0.885124	-5.36741
350	anoctamin_6	-0.458297	4.25069	0.956885	0.346496	0.88533	-5.16774
356	antigen_peptide_transporter_1	-0.334601	7.33857	0.958942	0.345476	0.88533	-5.60058
358	antizyme_inhibitor_1	-0.204453	5.99489	0.955004	0.34743	0.88533	-5.41981
613	calpain_2_catalytic_subunit	-0.21662	8.50889	0.95211	0.348871	0.88533	-5.74493
803	coatomer_subunit_beta	-0.195849	6.8478	0.958183	0.345852	0.88533	-5.53501
1036	delta_aminolevulinic_acid_dehydratase	-0.39872	3.61091	0.951041	0.349404	0.88533	-5.09439
1151	dual_specificity_protein_kinase_CLK2_b	0.284736	5.75238	-0.954682	0.34759	0.88533	-5.38769
1304	ERBB_receptor_feedback_inhibitor_1	-0.376103	3.95421	0.951191	0.349329	0.88533	-5.13379
1712	hemoglobin_subunit_alpha_1	0.42085	8.16494	-0.954349	0.347756	0.88533	-5.70734
1812	hydroxyacyl_CoA_dehydrogenase	-0.333225	4.69003	0.961402	0.344259	0.88533	-5.22609
1902	interferon_inducible_GTPase_5	-0.473812	3.69309	0.957968	0.345958	0.88533	-5.09771
2067	Lysosomal_Pro_X_carboxypeptidase	-0.206252	6.59202	0.960006	0.344949	0.88533	-5.49781
2219	mitochondrial_ribosomal_protein_L4	-0.269506	5.12817	0.952606	0.348624	0.88533	-5.29757
2533	OTU_domain_containing_protein_5	-0.278263	5.20094	0.95297	0.348442	0.88533	-5.30865
2609	peripheral_myelin_protein_22	0.291405	5.67817	-0.956831	0.346522	0.88533	-5.37495
2848	proline_serine_threonine_phosphatase_interacting_protein_1	-0.359378	4.18311	0.95966	0.34512	0.88533	-5.15679
2853	proprotein_convertase_subtilisin_kexin_type_7	-0.32153	5.98353	0.957555	0.346163	0.88533	-5.41653
3097	putative_monooxygenase_p33MONOX_a	-0.136941	7.81233	0.953306	0.348275	0.88533	-5.66435
3258	ribonuclease_kappa_B_like	-0.443282	5.14446	0.954395	0.347733	0.88533	-5.29705
3555	sodium_channel_protein_type_2_subunit_alpha_2	0.473306	1.77629	-0.953745	0.348056	0.88533	-4.99029
3667	structure_specific_endonuclease_subunit_SLX4	-0.329396	4.55094	0.956437	0.346718	0.88533	-5.21059
3688	superkiller_viralicidic_activity_2_like_2	0.184642	7.39238	-0.951869	0.348991	0.88533	-5.61458
3759	T_complex_protein_1_subunit_gamma	-0.108568	9.3104	0.953982	0.347938	0.88533	-5.82739
4293	XK_related_protein_2	-0.31248	5.06341	0.960129	0.344888	0.88533	-5.28018
4294	Y_box_binding_protein_1	-0.319575	9.27698	0.952992	0.348431	0.88533	-5.82436
256	alkaline_ceramidase_3	-0.274734	5.922	0.949026	0.350411	0.885543	-5.41169
290	alpha_N_acetylgalactosaminide_alpha_2_6_sialyltransferase_1	-0.355832	4.63109	0.949545	0.350151	0.885543	-5.22779
452	ATP_synthase_H_transporting_mitochondrial_Fo_complex_subunit_C3_subunit_9b	-0.148338	9.02503	0.947835	0.351007	0.885543	-5.80338
2617	peroxisomal_acyl_coenzyme_A_oxidase_2	0.403248	5.44607	-0.947862	0.350993	0.885543	-5.34987
2916	protein_disulfide_isomerase_A4	-0.254349	7.92941	0.949163	0.350342	0.885543	-5.68167
4115	ubiquitin_conjugating_enzyme_E2_R1	-0.305771	5.53121	0.9488	0.350524	0.885543	-5.35841
4276	WD_repeat_domain_phosphoinositide_interacting_protein_4	-0.289628	4.75609	0.948388	0.35073	0.885543	-5.24711
2012	LIM_and_senescent_cell_antigen_like_containing_domain_protein_1	-0.254236	4.58163	0.947232	0.351309	0.885757	-5.22264
385	aquaporin_2_collecting_duct	0.472447	1.71487	-0.946321	0.351765	0.886361	-4.99376
1350	eukaryotic_translation_initiation_factor_3_subunit_L	-0.151445	8.22449	0.944569	0.352644	0.886611	-5.72025
1879	integrin_alpha_6_isoform_2	-0.583919	3.15977	0.944392	0.352733	0.886611	-5.0621
2790	probable_acyl_CoA_dehydrogenase_6_like	-0.290557	5.39856	0.944806	0.352525	0.886611	-5.34469
2877	proteasome_prosome_macropain_subunit_beta_type_9	-0.296575	7.59071	0.945069	0.352393	0.886611	-5.6444
897	coronin_2B	0.358757	3.06968	-0.943752	0.353054	0.886873	-5.05802
3851	torsin_1A_interacting_protein_1	-0.48367	5.06747	0.943175	0.353345	0.887056	-5.29609
1891	interferon_gamma_receptor_2	-0.365991	5.27949	0.94261	0.353629	0.887223	-5.32728
3808	thimet_oligopeptidase	-0.235264	5.56006	0.942139	0.353866	0.887272	-5.36934
1448	filamin_A_interacting_protein_1_like	0.381569	4.67797	-0.941186	0.354346	0.887585	-5.23817
1545	geranylgeranyltransferase_type_2_subunit_alpha	-0.208161	5.99581	0.941028	0.354425	0.887585	-5.43136
1294	ER_degradation_enhancer_mannosidase_alpha_like_1_precursor	-0.564552	3.70431	0.940207	0.354839	0.887715	-5.11369
1880	integrin_alpha_7_subunit	0.474395	4.342	-0.939543	0.355174	0.887715	-5.19177
2030	lipopolysaccharide_induced_tumor_necrosis_factor_alpha_factor	0.240677	5.05876	-0.939206	0.355344	0.887715	-5.30027
2218	mitochondrial_ribosomal_protein_L3	-0.295004	5.02424	0.938679	0.35561	0.887715	-5.2935
2522	organic_solute_transporter_subunit_alpha	0.457413	3.24227	-0.937908	0.355999	0.887715	-5.07434
2818	probable_palmitoyltransferase_ZDHHC6	-0.285624	5.40415	0.939198	0.355348	0.887715	-5.34909
4224	vesicle_associated_membrane_protein_1_b	0.476411	2.55351	-0.938032	0.355937	0.887715	-5.03442
821	coiled_coil_domain_containing_protein_47_precursor	-0.300895	5.46378	0.936829	0.356545	0.888532	-5.35844
1344	eukaryotic_translation_initiation_factor_3_subunit_E	-0.114425	8.43754	0.935125	0.357408	0.890139	-5.7536
1538	gelsolin	-0.166474	8.79511	0.934366	0.357792	0.890554	-5.79235
99	60S_ribosomal_protein_L10_c	0.10889	11.8668	-0.909246	0.370678	0.890795	-6.12127
123	72_kDa_type_IV_collagenase	0.45975	3.31806	-0.92253	0.363826	0.890795	-5.0923
138	acetyl_CoA_acetyltransferase_cystolic	-0.25407	5.63957	0.923826	0.363163	0.890795	-5.39489
163	actin_related_protein_2_3_complex_subunit_1B	-0.121779	8.24864	0.898102	0.376491	0.890795	-5.76429
172	acyl_CoA_desaturase	0.539082	3.16681	-0.91656	0.366895	0.890795	-5.0851
217	ADP_ribosylation_factor_interacting_protein_1_arfaptin_1	-0.394005	5.07249	0.901674	0.374621	0.890795	-5.33127
249	aldehyde_dehydrogenase_family_3_member_B1	0.509188	4.87157	-0.928047	0.361005	0.890795	-5.28009
287	alpha_mannosidase_2_a	-0.523071	3.11259	0.904704	0.37304	0.890795	-5.08857
414	asparagine_synthetase	-0.303645	4.5988	0.912451	0.369017	0.890795	-5.25328
424	atlastin_3	-0.187624	6.48829	0.917359	0.366484	0.890795	-5.52051
466	ATPase_H_transporting_lysosomal_13kDa_V1_subunit_G1	0.171994	7.43828	-0.919507	0.365378	0.890795	-5.64925
499	beta_1_3_galactosyl_O_glycosyl_glycoprotein_beta_1_6_N_acetylglucosaminyltransferase	-0.112958	10.2226	0.930216	0.3599	0.890795	-5.93839
514	beta_hexosaminidase_subunit_beta_like_b	0.255866	6.73708	-0.916215	0.367073	0.890795	-5.55714
516	beta_secretase_2	-0.461447	5.63536	0.928898	0.360572	0.890795	-5.39222
651	carnosine_N_methyltransferase	0.306927	4.42537	-0.91583	0.367272	0.890795	-5.223
676	caveolin_2_a	0.402488	2.9713	-0.906315	0.372201	0.890795	-5.0801
727	cerebellin_2	0.441469	2.27439	-0.920569	0.364833	0.890795	-5.03423
746	choline_transporter_like_protein_4	0.352747	5.39581	-0.928177	0.360939	0.890795	-5.35909
757	chromosome_9_open_reading_frame_78	0.259183	5.06501	-0.910761	0.369892	0.890795	-5.32387
809	coenzyme_Q_binding_protein_COQ10_homolog_B_mitochondrial	-0.358156	3.4387	0.919993	0.365128	0.890795	-5.10209
811	cofilin_2_a	-0.336828	5.95211	0.903052	0.373901	0.890795	-5.45699
858	complement_component_C3_partial	0.476586	2.45338	-0.903729	0.373548	0.890795	-5.05465
866	complement_factor_D	-0.374024	3.76446	0.902014	0.374443	0.890795	-5.14807
878	conserved_oligomeric_Golgi_complex_subunit_8	0.307139	4.97352	-0.928365	0.360843	0.890795	-5.29586
934	cyclin_dependent_kinase_inhibitor_1B_b	-0.257485	7.81861	0.906066	0.372331	0.890795	-5.70776
994	cytosolic_phospholipase_A2	0.517138	4.24065	-0.925632	0.362238	0.890795	-5.18791
1040	density_regulated_protein	0.28075	5.27121	-0.902042	0.374429	0.890795	-5.36274
1057	developmentally_regulated_GTP_binding_protein_2	0.149172	6.77011	-0.914675	0.367868	0.890795	-5.56297
1079	disintegrin_and_metalloproteinase_domain_containing_protein_10	-0.248159	6.22119	0.930413	0.3598	0.890795	-5.47146
1103	DNA_polymerase_delta_subunit_2	0.296189	4.92335	-0.927659	0.361203	0.890795	-5.28913
1112	DNAJ_homolog_subfamily_B_member_1	-0.198986	5.8413	0.912416	0.369036	0.890795	-5.4338
1197	E3_ubiquitin_protein_ligase_RNF167	-0.422765	4.60623	0.916532	0.36691	0.890795	-5.25096
1216	E3_ubiquitin_protein_ligase_UBR2	-0.414061	4.66894	0.902335	0.374276	0.890795	-5.27058
1279	epidermal_growth_factor_receptor_kinase_substrate_8	0.403684	2.86413	-0.928565	0.360742	0.890795	-5.05746
1302	ER_membrane_protein_complex_subunit_3_b	0.418057	2.58949	-0.901446	0.37474	0.890795	-5.06283
1380	extended_synaptotagmin_2_A	-0.471171	4.52014	0.919531	0.365366	0.890795	-5.23629
1508	galectin_3_binding_protein	-0.638612	5.65562	0.913409	0.368522	0.890795	-5.39924
1528	gap_junction_protein_beta_2	0.511061	1.91645	-0.922319	0.363935	0.890795	-5.01827
1714	hemoglobin_subunit_beta_1	0.376278	6.6592	-0.901384	0.374773	0.890795	-5.55895
1753	high_affinity_copper_uptake_protein_1	-0.321733	5.20606	0.906857	0.371919	0.890795	-5.34793
1781	Histone_H3_3_c	-0.177699	8.72887	0.901936	0.374484	0.890795	-5.81345
1876	integrator_complex_subunit_2	-0.271453	5.67185	0.912211	0.369142	0.890795	-5.41025
2008	leucine_zipper_protein_1	-0.255586	6.88322	0.897884	0.376605	0.890795	-5.59161
2021	LIM_domain_only_protein_7_a	-0.195079	8.05508	0.911527	0.369495	0.890795	-5.73058
2035	liprin_beta_2	0.324928	5.89713	-0.91596	0.367205	0.890795	-5.4413
2049	lupus_la_protein_homolog_B	-0.224727	6.2923	0.902194	0.37435	0.890795	-5.50419
2092	major_facilitator_superfamily_domain_containing_protein_4_A	0.399566	6.22258	-0.910807	0.369869	0.890795	-5.49093
2167	microfibrillar_associated_protein_5	0.53717	4.48529	-0.919589	0.365336	0.890795	-5.2233
2173	microtubule_actin_cross_linking_factor_1	-0.265976	6.57452	0.916238	0.367061	0.890795	-5.53315
2210	mitochondrial_ornithine_transporter_1_a	-0.329612	7.96655	0.897999	0.376545	0.890795	-5.72976
2252	mRNA_cap_guanine_N7_methyltransferase	0.232189	5.70847	-0.901296	0.374819	0.890795	-5.42658
2292	myeloma_overexpressed_gene_2_protein_homolog	0.228231	5.5136	-0.90804	0.371304	0.890795	-5.3932
2430	NFX1_type_zinc_finger_containing_protein_1_b	-0.324858	5.67088	0.907078	0.371804	0.890795	-5.4143
2468	nuclear_pore_complex_protein_Nup93	-0.319273	5.02266	0.910159	0.370204	0.890795	-5.31635
2574	PDZ_and_LIM_domain_2	-0.182436	8.13187	0.916371	0.366993	0.890795	-5.73601
2688	phosphorylated_adapter_RNA_export_protein	-0.246406	4.81528	0.92973	0.360148	0.890795	-5.27136
3023	protein_RTF2_homolog	-0.178655	6.40321	0.924051	0.363047	0.890795	-5.50284
3033	protein_SDA1_homolog	-0.265274	5.89308	0.93028	0.359868	0.890795	-5.42528
3134	ralBP1_associated_Eps_domain_containing_protein_2	-0.350329	4.95466	0.925464	0.362324	0.890795	-5.29506
3229	retrotransposon_like_protein_1	0.674398	2.4921	-0.909788	0.370397	0.890795	-5.05251
3263	ribonucleoprotein_PTB_binding_2	-0.255355	5.26424	0.913042	0.368712	0.890795	-5.35025
3402	serine_arginine_repetitive_matrix_1	-0.204979	5.81427	0.903257	0.373794	0.890795	-5.43934
3403	serine_arginine_rich_splicing_factor_11	-0.23131	8.24162	0.91223	0.369132	0.890795	-5.75052
3434	serine_threonine_protein_kinase_N2	-0.37862	4.73314	0.922757	0.36371	0.890795	-5.26414
3481	serum_paraoxonase_arylesterase_2_c	-0.318791	5.23435	0.920262	0.36499	0.890795	-5.34002
3557	sodium_dependent_glucose_transporter_1	0.328809	4.37484	-0.925146	0.362487	0.890795	-5.20758
3580	solute_carrier_family_2_facilitated_glucose_transporter_member_4	-0.434647	3.39683	0.903586	0.373623	0.890795	-5.11068
3581	solute_carrier_family_35_member_E2	-0.294179	6.3943	0.919444	0.365411	0.890795	-5.50457
3650	steroid_receptor_RNA_activator_1	0.242252	5.45625	-0.920293	0.364974	0.890795	-5.37472
3661	striatin_interacting_protein_2	-0.343654	4.91476	0.899902	0.375548	0.890795	-5.30879
3737	syndecan_2	-0.465353	3.86136	0.928179	0.360938	0.890795	-5.14026
3746	syntaxin_binding_protein_3	-0.254194	5.48749	0.899446	0.375786	0.890795	-5.39435
3751	T_box_transcription_factor_TBX15	0.414315	3.86106	-0.922161	0.364015	0.890795	-5.14239
3772	Tax1_binding_protein_3	-0.51211	3.81897	0.903838	0.373492	0.890795	-5.15447
3838	tight_junction_protein_ZO_3	0.209808	7.26017	-0.902775	0.374046	0.890795	-5.6404
4002	trinucleotide_repeat_containing_gene_18_protein	-0.225934	7.77969	0.907024	0.371832	0.890795	-5.70173
4014	tropomyocin_alpha_1	-0.325784	13.1707	0.933194	0.358387	0.890795	-6.2319
4167	uracil_phosphoribosyltransferase_homolog	-0.250288	5.36995	0.90944	0.370577	0.890795	-5.36924
4176	uroplakin_3b	-0.493447	6.87588	0.89913	0.375952	0.890795	-5.5881
4180	utrophin	-0.428967	4.8715	0.900331	0.375324	0.890795	-5.30382
4226	vesicle_associated_membrane_protein_associated_protein_A	-0.160915	7.00504	0.899538	0.375738	0.890795	-5.60795
4228	vesicle_fusing_ATPase	-0.236426	5.97821	0.897785	0.376657	0.890795	-5.46438
4229	vesicle_trafficking_protein_SEC22B	0.264397	5.34267	-0.925643	0.362233	0.890795	-5.35387
4253	voltage_gated_hydrogen_channel_1	0.421119	2.99156	-0.90454	0.373126	0.890795	-5.08255
4292	Xin_actin_binding_repeat_containing_protein_2	-0.426515	4.02276	0.910838	0.369853	0.890795	-5.17382
4295	YLP_motif_containing_protein_1_a	-0.409574	5.43593	0.92528	0.362419	0.890795	-5.36451
2750	polypeptide_N_acetylgalactosaminyltransferase_5	-0.208392	6.451	0.896555	0.377302	0.89137	-5.53228
2957	protein_GPR108	0.246891	5.46817	-0.89649	0.377336	0.89137	-5.39612
176	acyl_coenzyme_A_synthetase_ACSM3_mitochondrial	-0.282833	5.87996	0.895687	0.377758	0.89185	-5.45238
581	calcineurin_B_homologous_protein_1_like	0.185276	5.79359	-0.894393	0.378438	0.892301	-5.4442
2805	probable_cation_transporting_ATPase_13A4_a	-0.382128	5.72755	0.894428	0.37842	0.892301	-5.43202	Upregulated
3381	selenoprotein_M_1	-0.42264	4.6482	0.894076	0.378605	0.892301	-5.27486
1284	epididymal_secretory_protein_E1	-0.434237	4.73251	0.893114	0.379112	0.89298	-5.28847
3573	solute_carrier_family_15_member_3	0.193524	6.38697	-0.891611	0.379903	0.893298	-5.52954
3639	squalene_monooxygenase	0.732403	4.40554	-0.891717	0.379847	0.893298	-5.23572
4064	tyrosine_protein_kinase_BAZ1B	-0.41603	4.67436	0.891901	0.379751	0.893298	-5.27966
998	D_3_phosphoglycerate_dehydrogenase	-0.342059	4.76323	0.890495	0.380492	0.894029	-5.29466
3687	SUN_domain_containing_protein_1	-0.42153	5.52411	0.890192	0.380652	0.894029	-5.40633
120	6_phosphogluconate_dehydrogenase_decarboxylating	-0.113909	9.01565	0.883502	0.384195	0.894407	-5.85977
184	Adapter_protein_CIKS	-0.322072	5.2708	0.884025	0.383917	0.894407	-5.37501
213	ADP_ribosylation_factor_6b	0.222998	6.6757	-0.880797	0.385634	0.894407	-5.57838
278	alpha_aminoadipic_semialdehyde_dehydrogenase	-0.176708	6.23133	0.888241	0.381683	0.894407	-5.50938
404	ARL14_effector_protein	-0.269849	5.12493	0.882615	0.384666	0.894407	-5.35465
482	B_cell_translocation_gene_1_like	0.151746	7.05388	-0.881207	0.385415	0.894407	-5.63074
1025	dehydrogenase_reductase_SDR_family_member_7	0.433522	1.97441	-0.889338	0.381103	0.894407	-5.04398
1616	glycylpeptide_N_tetradecanoyltransferase_1	-0.188428	6.40418	0.881811	0.385094	0.894407	-5.53743
1898	interferon_induced_protein_tetratricopeptide_repeats_5	-0.507421	8.81463	0.885278	0.383252	0.894407	-5.8342
2444	nitric_oxide_synthase_inducible	0.678122	5.36243	-0.883468	0.384213	0.894407	-5.38786
2448	NODAL_modulator_1	-0.274706	5.67745	0.883954	0.383955	0.894407	-5.43309
2529	ornithine_decarboxylase_antizyme_2	0.207622	6.29118	-0.881377	0.385325	0.894407	-5.52411
2736	poly_U_binding_splicing_factor_PUF60	-0.296725	5.53209	0.887541	0.382054	0.894407	-5.41178
2840	prolargin	0.521178	2.06067	-0.886626	0.382538	0.894407	-5.04894
2846	proline_rich_AKT1_substrate_1	0.186205	6.14662	-0.886072	0.382831	0.894407	-5.50095
3462	serine_threonine_protein_phosphatase_5	0.204667	5.75363	-0.882157	0.38491	0.894407	-5.44881
3625	splicing_factor_3B_subunit_2	-0.194926	6.18878	0.880999	0.385526	0.894407	-5.50754
3649	stathmin_3	0.430925	3.31842	-0.886501	0.382604	0.894407	-5.11762
3725	synaptophysin_like_protein_2	-0.354066	7.35889	0.884154	0.383849	0.894407	-5.66766
3777	TBC1_domain_family_member_2A	-0.298857	5.50088	0.882464	0.384747	0.894407	-5.40969
3864	trafficking_protein_particle_complex_subunit_5	0.313558	4.91708	-0.880944	0.385555	0.894407	-5.3251
4216	vacuolar_protein_sorting_associated_protein_52_homolog	0.220538	6.03324	-0.883015	0.384454	0.894407	-5.48774
3429	serine_threonine_protein_kinase_D3_like	-0.284946	5.91977	0.878656	0.386774	0.896034	-5.47203
4316	zinc_finger_protein_346	-0.217176	5.20009	0.87881	0.386692	0.896034	-5.36784
436	ATP_dependent_DNA_helicase_PIF1	0.395147	8.50785	-0.877174	0.387565	0.896308	-5.81341
593	calcium_calmodulin_dependent_protein_kinase_type_1B	0.359081	3.1277	-0.877729	0.387269	0.896308	-5.11047
1210	E3_ubiquitin_protein_ligase_TRIM39_like_c	-0.488231	3.12953	0.874327	0.389088	0.896308	-5.11125
1327	eukaryotic_translation_elongation_factor_1_epsilon_1	0.287857	5.77355	-0.875826	0.388286	0.896308	-5.45651
1514	gamma_aminobutyric_acid_receptor_associated_protein	0.110722	8.43839	-0.874408	0.389045	0.896308	-5.80761
1598	glycerol_3_phosphate_dehydrogenase_NAD__cytoplasmic_like	-0.257699	7.09023	0.875676	0.388366	0.896308	-5.6389
1612	glycolipid_transfer_protein_B	-0.322204	6.74999	0.874366	0.389067	0.896308	-5.59083
2198	mitochondrial_import_inner_membrane_translocase_subunit_TIM13	-0.297889	5.26512	0.874567	0.388959	0.896308	-5.38061
2353	NADH_dehydrogenase_ubiquinone_1_alpha_subcomplex_9_39kDa	-0.214288	6.3013	0.874771	0.38885	0.896308	-5.52936
3090	puromycin_sensitive_aminopeptidase	-0.222039	7.32318	0.876991	0.387663	0.896308	-5.67019
170	acyl_CoA_binding_protein	-0.104189	9.10717	0.871839	0.390422	0.897165	-5.87943
2282	myelin_associated_neurite_outgrowth_inhibitor	-0.292081	6.81859	0.871583	0.390559	0.897165	-5.60419
3063	protein_unc_119_homolog_B	-0.320556	5.78497	0.87274	0.389938	0.897165	-5.45812
3241	rho_GTPase_activating_protein_8	-0.239159	5.12608	0.871719	0.390486	0.897165	-5.36421
3734	synaptotagmin_like_protein_5	-0.21697	6.66864	0.872466	0.390085	0.897165	-5.583
149	acidic_leucine_rich_nuclear_phosphoprotein_32_family_member_E1	0.130248	7.50007	-0.868581	0.392173	0.898419	-5.70061
1699	heat_shock_protein_beta_6	-0.416685	4.92403	0.869198	0.391841	0.898419	-5.33557
2100	malate_dehydrogenase_cytoplasmic	-0.165731	8.89323	0.868634	0.392144	0.898419	-5.85967
2482	nuclear_transcription_factor_Y_subunit_gamma	-0.466897	3.87934	0.869875	0.391476	0.898419	-5.18669
3977	transmembrane_protein_214	-0.264531	6.07003	0.86852	0.392205	0.898419	-5.5018
409	arrestin_domain_containing_3	-0.253031	7.0063	0.868006	0.392482	0.898549	-5.63405
497	BEN_domain_containing_protein_7	-0.381903	4.33515	0.866022	0.393551	0.899623	-5.25106
932	cyclin_dependent_kinase_9	0.224362	5.24386	-0.865829	0.393655	0.899623	-5.38753
1092	DNA_directed_RNA_polymerase_II_subunit_RPB1_a	-0.470902	4.22224	0.86614	0.393488	0.899623	-5.23483
1834	importin_5	-0.206515	7.98604	0.8655	0.393833	0.899623	-5.76267
3520	SLIT_ROBO_Rho_GTPase_activating_protein_2	-0.21359	6.56002	0.865012	0.394096	0.899721	-5.57422
129	A_kinase_anchoring_protein_12	0.509869	3.28593	-0.854542	0.399775	0.89986	-5.13947
198	adenylate_kinase_4_mitochondrial	-0.257919	5.45362	0.853225	0.400492	0.89986	-5.42644
228	AFG3_like_protein_2	-0.346704	4.14813	0.854548	0.399771	0.89986	-5.23291
234	alanine_aminotransferase_2	0.300114	6.0341	-0.855252	0.399388	0.89986	-5.51005
359	AP_1_complex_associated_regulatory_protein	0.235796	6.9057	-0.856261	0.398839	0.89986	-5.63059
536	BRCA2_and_CDKN1A_interacting_protein	-0.141388	7.70892	0.858083	0.397848	0.89986	-5.73459
583	calcineurin_subunit_B_type_1	-0.192898	7.0958	0.854673	0.399703	0.89986	-5.65765
614	calpain_5_like	0.29444	6.20388	-0.854956	0.399549	0.89986	-5.53379
653	casein_kinase_1_gamma_2a	0.195091	5.75298	-0.856396	0.398765	0.89986	-5.46884
662	catalase	0.334552	5.02776	-0.859689	0.396976	0.89986	-5.3591
699	CDGSH_iron_sulfur_domain_containing_protein_2	-0.259009	4.99886	0.853744	0.400209	0.89986	-5.35833
810	cofilin_1	-0.16037	10.5877	0.863846	0.394726	0.89986	-6.03196
816	coiled_coil_domain_containing_68	-0.251435	5.67116	0.856761	0.398567	0.89986	-5.45577
1263	endoplasmic_reticulum_lectin_1	0.192584	6.52705	-0.861612	0.395935	0.89986	-5.57336
1362	eukaryotic_translation_initiation_factor_5_a	-0.20209	7.21786	0.853729	0.400217	0.89986	-5.67396
1541	general_transcription_factor_IIF_subunit_1	0.28686	5.7136	-0.859635	0.397006	0.89986	-5.46105
1587	glutathione_S_transferase_Mu_1_like	0.196795	7.48116	-0.862176	0.395629	0.89986	-5.70339
1919	iron_sulfur_cluster_assembly_1_homolog_mitochondrial	-0.371918	4.36816	0.852962	0.400636	0.89986	-5.26553
2670	phosphohistidine_phosphatase_14_kDa_like	-0.235303	4.95083	0.864016	0.394634	0.89986	-5.34295
2741	polyadenylate_binding_protein_interacting_protein_1	-0.257977	4.98545	0.855557	0.399222	0.89986	-5.35484
2844	proline_dehydrogenase_oxidase_1_mitochondrial_like	-0.453452	4.32561	0.855706	0.399141	0.89986	-5.25737
3108	pyridoxal_dependent_decarboxylase_domain_containing_protein_1	-0.227656	6.61355	0.853449	0.40037	0.89986	-5.59051
3322	RNA_directed_DNA_polymerase_from_mobile_element_jockey_like_2	-0.229134	5.38247	0.852322	0.400985	0.89986	-5.41711
3379	selenoprotein_H	0.207976	6.41452	-0.857081	0.398393	0.89986	-5.56146
3450	serine_threonine_protein_phosphatase_2A_55_kDa_regulatory_subunit_B_delta_isoform	0.231157	5.82129	-0.852597	0.400835	0.89986	-5.48196
3584	solute_carrier_family_41_member_1	-0.293839	5.96161	0.856101	0.398926	0.89986	-5.49282
3587	son_of_sevenless_homolog_2	-0.205544	5.54271	0.852311	0.400991	0.89986	-5.44134
3765	tandem_C2_domains_nuclear	0.361784	4.6132	-0.857298	0.398275	0.89986	-5.29721
3985	transmembrane_protein_255A	0.350341	3.13521	-0.854701	0.399688	0.89986	-5.12668
4070	tyrosine_protein_kinase_LYN	-0.30622	5.83963	0.860583	0.396492	0.89986	-5.47444
4143	ubiquitin_thioesterase_otulin	-0.155237	5.98649	0.853372	0.400412	0.89986	-5.50356
1269	endothelin_converting_enzyme_1	-0.371414	5.49382	0.851076	0.401665	0.899894	-5.43333
1602	glycine_dehydrogenase_decarboxylating_mitochondrial	-0.241133	7.33272	0.850669	0.401888	0.899894	-5.69254
2046	low_density_lipoprotein_receptor_related_protein_5	-0.311633	5.0588	0.851135	0.401633	0.899894	-5.36856
2752	polypyrimidine_tract_binding_protein_1_a	-0.421285	4.45985	0.850752	0.401843	0.899894	-5.28051
1421	fatty_acid_synthase	0.318059	6.47671	-0.848758	0.402934	0.90026	-5.57653
1479	fructose_1_6_bisphosphatase_2	-0.363644	5.21799	0.848921	0.402844	0.90026	-5.39424
3614	spermatid_perinuclear_RNA_binding_protein	-0.308125	6.18374	0.849552	0.402499	0.90026	-5.53171
4322	zinc_finger_protein_638_b	-0.234096	5.53565	0.849174	0.402706	0.90026	-5.44175
82	40S_ribosomal_protein_SA	0.103011	12.4472	-0.847415	0.403669	0.900425	-6.23455
2549	palladin	0.262059	5.18221	-0.848043	0.403325	0.900425	-5.39174
3830	thymosin_beta_4_a	-0.112995	11.8895	0.847809	0.403453	0.900425	-6.17637
2253	mRNA_export_factor	0.311153	4.32558	-0.846758	0.404029	0.90046	-5.26101
3313	RNA_binding_protein_8A	-0.165848	6.67324	0.846581	0.404126	0.90046	-5.60498
565	c_Jun_amino_terminal_kinase_interacting_protein_4_like	-0.388959	3.76238	0.844807	0.4051	0.900628	-5.19024
941	cyclin_L2	0.196202	7.29455	-0.844441	0.405301	0.900628	-5.69343
1638	golgin_subfamily_A_member_4	-0.295386	5.25395	0.84496	0.405016	0.900628	-5.40314
1713	hemoglobin_subunit_alpha_3	0.353142	9.23733	-0.845253	0.404855	0.900628	-5.91588
2862	prostate_androgen_regulated_mucin_like_protein_1	-0.451723	2.96278	0.844435	0.405305	0.900628	-5.12175
2796	probable_ATP_dependent_RNA_helicase_DDX47	-0.203262	5.84713	0.843025	0.40608	0.901492	-5.49022
2911	protein_cysteine_N_palmitoyltransferase_HHAT_like_protein	-0.326749	6.55794	0.842523	0.406356	0.901492	-5.59099
3767	target_of_Myb_protein_1_b	-0.486176	4.42915	0.842898	0.40615	0.901492	-5.28175
1116	DNAJ_homolog_subfamily_B_member_9	0.282229	5.23495	-0.842095	0.406592	0.901525	-5.40443
3100	putative_nuclease_HARBI1_b	0.433706	5.34166	-0.841667	0.406827	0.901558	-5.41853
3569	soluble_calcium_activated_nucleotidase_1	0.198816	5.96861	-0.840696	0.407362	0.902253	-5.51211
753	chromobox_homolog_5	-0.193046	6.95373	0.840253	0.407607	0.902306	-5.64965
35	2_5_oligoadenylate_synthase_3	-0.431364	6.52436	0.827417	0.414724	0.903066	-5.59619
182	ADAM_metallopeptidase_with_thrombospondin_type_1_motif_1_precursor	0.417011	3.8953	-0.826532	0.415218	0.903066	-5.21697
199	adenylate_kinase_6	-0.177874	6.03355	0.830407	0.41306	0.903066	-5.52652
312	amphiphysin	0.38557	1.78091	-0.828586	0.414073	0.903066	-5.0777
398	arginase_2_mitochondrial	-0.183288	6.07083	0.83208	0.41213	0.903066	-5.53125
667	catenin_cadherin_associated_protein_alpha_1_102kDa	0.236726	5.11262	-0.826864	0.415033	0.903066	-5.3962
910	cTAGE_family_member_5	-0.285996	4.78467	0.831169	0.412636	0.903066	-5.34244
1367	excitatory_amino_acid_transporter_4	0.287738	6.45818	-0.826912	0.415006	0.903066	-5.59106
1385	F_actin_capping_protein_subunit_alpha_2	-0.297132	6.23812	0.827523	0.414665	0.903066	-5.5577
1397	F_box_only_protein_8	0.247338	4.9513	-0.836293	0.409794	0.903066	-5.365
1551	Glucocorticoid_modulatory_element_binding_protein_2	0.396605	1.68417	-0.825679	0.415694	0.903066	-5.07612
1594	glutathione_S_transferase_P_like_d	0.426776	3.15709	-0.836174	0.40986	0.903066	-5.14113
1643	GPN_loop_GTPase_2	-0.27422	5.77598	0.831536	0.412432	0.903066	-5.48582
1663	GTP_binding_protein_SAR1	0.109573	8.47757	-0.835817	0.410058	0.903066	-5.84387
1665	GTPase_activating_protein_and_VPS9_domain_containing_protein_1	-0.267171	4.68003	0.827536	0.414658	0.903066	-5.32977
1678	guanine_nucleotide_binding_protein_G_protein_gamma_12	-0.126236	8.50862	0.836663	0.40959	0.903066	-5.84505
1954	KLF9	0.365722	5.08559	-0.829969	0.413303	0.903066	-5.39011
2229	mitogen_activated_protein_kinase_12	-0.20151	6.34364	0.833183	0.411518	0.903066	-5.56821
2277	musculoskeletal_embryonic_nuclear_protein_1	-0.388673	5.68556	0.83231	0.412002	0.903066	-5.47213
2804	probable_beta_D_xylosidase_5	0.436455	1.71487	-0.838123	0.408783	0.903066	-5.0689
2820	probable_phospholipid_transporting_ATPase_IF	-0.332918	4.15769	0.835498	0.410235	0.903066	-5.24786
3088	Pumilio_homolog_2	0.297679	5.3738	-0.837737	0.408996	0.903066	-5.42838
3233	rho_GDP_dissociation_inhibitor_1	-0.306099	5.75794	0.829607	0.413504	0.903066	-5.48856
3248	rho_guanine_nucleotide_exchange_factor_5	0.228161	6.95881	-0.836051	0.409928	0.903066	-5.65426
3391	semaphorin_4F	-0.214651	6.36812	0.831712	0.412334	0.903066	-5.57327
3622	splicing_factor_3A_subunit_2	-0.195258	6.75191	0.838119	0.408785	0.903066	-5.62195
3764	talin_1	-0.229173	6.23623	0.826336	0.415327	0.903066	-5.55942
3898	transcriptional_activator_protein_Pur_beta_like	0.159213	6.77745	-0.825685	0.415691	0.903066	-5.63696
3939	transmembrane_9_superfamily_member_4	-0.156607	8.18366	0.831053	0.4127	0.903066	-5.81297
3965	transmembrane_protein_14C	-0.244079	5.25762	0.829575	0.413522	0.903066	-5.41627
4051	tumor_protein_p53_inducible_nuclear_protein_2	0.40281	3.73456	-0.8286	0.414065	0.903066	-5.19706
4060	type_1_angiotensin_II_receptor_associated_protein	0.184563	6.60583	-0.827706	0.414563	0.903066	-5.61116
4133	ubiquitin_like_modifier_activating_enzyme_5	-0.28954	5.32664	0.837342	0.409214	0.903066	-5.4192
4186	V_set_and_transmembrane_domain_containing_protein_2A	0.407935	1.80114	-0.832048	0.412148	0.903066	-5.07604
4289	xaa_Pro_aminopeptidase_1	-0.263854	7.59292	0.825681	0.415693	0.903066	-5.74628
2822	probable_rRNA_processing_protein_EBP2	-0.223592	6.0064	0.824739	0.416219	0.903358	-5.52801
3070	protein_YIPF3	-0.195788	6.09512	0.82425	0.416492	0.903358	-5.54034
3671	succinyl_CoA_3_ketoacid_coenzyme_A_transferase_1_mitochondrial	-0.260215	5.41775	0.824323	0.416451	0.903358	-5.44214
1190	E3_ubiquitin_protein_ligase_RING2	-0.245322	5.33608	0.82288	0.417258	0.904059	-5.43031
3091	putative_actin_related_protein_2_3_complex_subunit_4	-0.131818	8.48652	0.823243	0.417055	0.904059	-5.85293
3317	RNA_binding_protein_NOB1	0.258551	5.23196	-0.82247	0.417488	0.904077	-5.41832
607	calmodulin_a	0.0980724	9.53959	-0.822011	0.417745	0.904153	-5.96481
1711	Hemoglobin_larval_subunit_alpha	0.384344	6.8605	-0.821318	0.418133	0.904514	-5.65162
55	3_hydroxyacyl_CoA_dehydrogenase_type_2	-0.259066	5.93483	0.819393	0.419213	0.905721	-5.52009
1384	F_actin_capping_protein_alpha_1_subunit	-0.170561	8.30678	0.817557	0.420244	0.905721	-5.8386
1681	guanine_nucleotide_binding_protein_like_3_a	-0.189799	5.49592	0.81821	0.419877	0.905721	-5.46009
3005	protein_OS_9	-0.183767	5.84264	0.818712	0.419594	0.905721	-5.51048
3007	protein_PET100_homolog_mitochondrial_like	0.253504	5.6545	-0.817904	0.420049	0.905721	-5.4845
3113	pyruvate_dehydrogenase_E1_component_subunit_beta	-0.217072	6.93406	0.818086	0.419946	0.905721	-5.66324
3352	sarcalumenin_piece1	-0.278862	7.97828	0.818152	0.419909	0.905721	-5.79832
81	40S_ribosomal_protein_S9	0.107024	11.766	-0.815912	0.421169	0.906416	-6.19041
749	Chondroitin_sulfate_glucuronyltransferase	0.285657	3.56033	-0.816414	0.420886	0.906416	-5.18706
750	chondroitin_sulfate_proteoglycan_5	0.510145	1.97903	-0.815748	0.421261	0.906416	-5.09316
3017	protein_phosphatase_1H_like	0.313552	4.54958	-0.815404	0.421455	0.906416	-5.31653
346	annexin_A5b	0.164789	8.19429	-0.813222	0.422684	0.907009	-5.82995
478	autophagy_related_protein_9A_like	-0.212945	5.27689	0.812594	0.423039	0.907009	-5.43089
2089	magnesium_transporter_NIPA4	-0.276708	5.26255	0.812157	0.423286	0.907009	-5.42824
2375	NADH_dehydrogenase_ubiquinone_iron_sulfur_protein_7_mitochondrial_like_b	-0.422956	4.27257	0.813227	0.422682	0.907009	-5.28042
2697	PITH_domain_containing_protein_1	-0.212402	5.49881	0.813646	0.422445	0.907009	-5.46444
2837	prohibitin	-0.23069	6.91032	0.813234	0.422678	0.907009	-5.66359
3741	syntaxin_5	-0.225647	5.68451	0.812486	0.4231	0.907009	-5.49026
171	acyl_CoA_dehydrogenase_family_member_9_mitochondrial	0.228132	5.15233	-0.805235	0.427205	0.907966	-5.41928
253	aldo_keto_reductase_family_1_member_C2	0.334921	2.36066	-0.804404	0.427676	0.907966	-5.11771
337	ankyrin_repeat_domain_containing_protein_1_b	-0.447541	3.13111	0.805722	0.426928	0.907966	-5.15837
441	ATP_dependent_RNA_helicase_DDX39A	-0.155153	7.07664	0.810903	0.423994	0.907966	-5.68955
661	CASP8_and_FADD_like_apoptosis_regulator	-0.22699	4.57801	0.804824	0.427438	0.907966	-5.33126
779	Claudin_4	-0.194323	8.99275	0.806528	0.426471	0.907966	-5.91991
852	Complement_C3_a	0.521601	2.10437	-0.80703	0.426186	0.907966	-5.10406
882	COP9_signalosome_complex_subunit_3	-0.165106	6.61742	0.809435	0.424824	0.907966	-5.62571
964	cytochrome_b_c1_complex_subunit_7	0.143679	6.94047	-0.806891	0.426265	0.907966	-5.67435
1065	Dickkopf_related_protein_3_b	-0.222602	4.83714	0.808511	0.425347	0.907966	-5.36775
1166	dynein_light_chain_1_cytoplasmic	0.0995066	9.29592	-0.805692	0.426945	0.907966	-5.95316
1355	eukaryotic_translation_initiation_factor_4_gamma_3	0.236002	5.40062	-0.809571	0.424747	0.907966	-5.45362
1527	gap_junction_gamma_1_protein	-0.185247	5.62399	0.805461	0.427076	0.907966	-5.48826
1747	heterogeneous_nuclear_ribonucleoprotein_U_like_protein_1	-0.443284	4.02128	0.807058	0.42617	0.907966	-5.24958
2315	N_acetylglucosamine_1_phosphotransferase_subunits_alpha_beta	-0.406338	3.92546	0.803908	0.427958	0.907966	-5.23916
2753	polypyrimidine_tract_binding_protein_1_b	-0.234834	8.42513	0.808583	0.425306	0.907966	-5.85672
3019	protein_QIL1	0.158283	6.03659	-0.804154	0.427819	0.907966	-5.54952
3283	ribosomal_protein_S6_kinase_alpha_3	-0.356913	5.09411	0.8043	0.427735	0.907966	-5.40997
3340	ryanodine_receptor_3_a	-0.321669	5.73078	0.807947	0.425666	0.907966	-5.50056
4081	U2_small_nuclear_ribonucleoprotein_B	-0.340051	3.99202	0.803202	0.42836	0.908346	-5.2486
555	butyrophilin_subfamily_1_member_A1_like_a	-0.486535	7.6203	0.80064	0.429819	0.908375	-5.76825
654	Casein_kinase_I_alpha	-0.118138	9.34103	0.802111	0.428981	0.908375	-5.95985
903	creatine_kinase_B_type	0.281596	7.62368	-0.797323	0.431712	0.908375	-5.77321
923	cyclic_AMP_dependent_transcription_factor_ATF_1	-0.210197	5.87338	0.799677	0.430368	0.908375	-5.5258
1242	elongation_factor_1_alpha_2	0.354327	2.40647	-0.79828	0.431165	0.908375	-5.12382
1392	F_box_only_protein_3	-0.285709	4.91679	0.802669	0.428663	0.908375	-5.38438
1581	glutathione_peroxidase_1	-0.156582	7.76383	0.797453	0.431637	0.908375	-5.78861
1589	glutathione_S_transferase_Mu_3_like	0.26762	7.35171	-0.800443	0.429931	0.908375	-5.73512
2262	mucin_4	-0.562264	6.93692	0.79849	0.431045	0.908375	-5.67952
2836	programmed_cell_death_protein_6_like	-0.154543	7.32271	0.798788	0.430875	0.908375	-5.73198
2882	proteasome_subunit_alpha_type_7	0.175136	7.05306	-0.797889	0.431388	0.908375	-5.69698
3130	ragulator_complex_protein_LAMTOR3	-0.238963	5.71123	0.800424	0.429942	0.908375	-5.50273
3523	small_EDRK_rich_factor_2	0.14517	8.06034	-0.801862	0.429123	0.908375	-5.82361
3989	transmembrane_protein_43	-0.29817	5.33308	0.798368	0.431114	0.908375	-5.45001
3995	transmembrane_protein_9B	0.256469	4.33811	-0.799286	0.430591	0.908375	-5.297
456	ATP_synthase_subunit_e_mitochondrial	0.193955	7.67201	-0.796732	0.432049	0.908616	-5.77956
3753	T_cell_lymphoma_invasion_and_metastasis_inducing_protein_1	-0.297406	6.25259	0.79601	0.432462	0.909016	-5.58188
403	argininosuccinate_synthaseargininosuccinate_synthase	0.164173	10.7959	-0.795081	0.432994	0.909443	-6.10948
2828	profilin_2_b	-0.395109	4.7224	0.794549	0.433298	0.909443	-5.36036
4241	vitamin_D3_hydroxylase_associated_protein_a	-0.403906	6.04601	0.794488	0.433333	0.909443	-5.55166
239	alcohol_dehydrogenase_1_a	-0.25766	6.81252	0.791099	0.435277	0.909533	-5.66748
332	ankyrin_repeat_and_KH_domain_containing_protein_1	0.216907	5.28785	-0.793249	0.434043	0.909533	-5.44764
340	annexin_A1_a	-0.131748	9.80223	0.792731	0.43434	0.909533	-6.01293
1652	GRIP_and_coiled_coil_domain_containing_protein_1	-0.279352	4.56678	0.793661	0.433807	0.909533	-5.33737
2261	mucin_3B_like	-0.279359	7.22984	0.791652	0.434959	0.909533	-5.72523
2513	obg_like_ATPase_1_like	-0.185146	6.53786	0.792772	0.434317	0.909533	-5.62726
3123	rab_GDP_dissociation_inhibitor_beta	-0.134122	8.71316	0.791088	0.435283	0.909533	-5.90332
3197	receptor_type_tyrosine_protein_phosphatase_O	0.391106	1.79651	-0.791905	0.434814	0.909533	-5.10142
3235	rho_GTPase_activating_protein_1	-0.219012	7.39146	0.790917	0.435381	0.909533	-5.74725
50	39S_ribosomal_protein_L50_mitochondrial	-0.241205	4.797	0.78682	0.437739	0.909903	-5.3764
195	adenosine_triphosphatase_sodium_potassium_pump_alpha1_subunit	-0.401693	4.82786	0.78968	0.436092	0.909903	-5.37952
295	alpha_soluble_NSF_attachment_protein	-0.186553	4.92763	0.788619	0.436703	0.909903	-5.39587
1360	eukaryotic_translation_initiation_factor_4E_type_3	-0.206788	4.88054	0.786348	0.438011	0.909903	-5.3902
2130	membrane_associated_progesterone_receptor_component_1	0.222786	6.30192	-0.786993	0.437639	0.909903	-5.59957
2447	no_glycine_C_acetyltransferase	0.137499	6.67515	-0.789361	0.436276	0.909903	-5.6501
3151	ras_related_protein_R_Ras2	-0.213072	6.21513	0.786579	0.437878	0.909903	-5.5869
3448	serine_threonine_protein_kinase_VRK1	-0.22854	6.00204	0.788294	0.436889	0.909903	-5.55297
3756	T_complex_protein_1_subunit_beta	-0.108523	8.8554	0.787433	0.437386	0.909903	-5.92138
3819	THO_complex_subunit_4	0.176713	7.38629	-0.789514	0.436188	0.909903	-5.74837
4109	ubiquitin_conjugating_enzyme_E2_B_1	0.243712	5.65829	-0.786858	0.437717	0.909903	-5.50785
840	collagen_alpha_2_VI_chain_a	0.303431	7.2063	-0.784938	0.438824	0.910666	-5.72733
3009	protein_phosphatase_1_regulatory_subunit_15B_1	-0.198488	7.77305	0.785272	0.438631	0.910666	-5.79959
2576	PDZ_and_LIM_domain_5_a	-0.209968	6.09743	0.784375	0.439149	0.910877	-5.56978
361	AP_1_complex_subunit_gamma_1_like	-0.165984	6.78438	0.782705	0.440114	0.911544	-5.66875
1059	diablo_homolog_mitochondrial_precursor	0.202776	5.144	-0.782975	0.439958	0.911544	-5.43395
4173	urokinase_type_plasminogen_activater	0.208385	6.49904	-0.782659	0.44014	0.911544	-5.63062
1706	hematopoietic_lineage_cell_specific_protein_like	-0.152082	7.22401	0.781113	0.441035	0.912471	-5.73215
2453	non_receptor_tyrosine_protein_kinase_TYK2	-0.265364	4.45607	0.781145	0.441016	0.912471	-5.32944
1412	farnesyl_diphosphate_synthase	-0.197196	5.84783	0.779997	0.441681	0.912883	-5.537
1607	glycogen_debranching_enzyme	-0.286005	5.12747	0.780249	0.441535	0.912883	-5.43114
2472	nuclear_protein_localization_4_homolog	0.286443	5.05766	-0.778302	0.442664	0.914229	-5.42373
2672	phosphoinositide_3_kinase_interacting_protein_1	-0.308236	6.31124	0.7781	0.442781	0.914229	-5.60468
843	collagen_type_1_alpha_2_precursor	-0.214973	10.3133	0.773369	0.445531	0.916663	-6.07783
1205	E3_ubiquitin_protein_ligase_siah2	-0.232261	4.65182	0.773591	0.445402	0.916663	-5.36407
1912	interleukin_34	-0.36295	4.77745	0.773717	0.445329	0.916663	-5.38255
2014	LIM_domain_and_actin_binding_1	-0.218407	7.49394	0.775233	0.444447	0.916663	-5.77175
2671	phosphohistidine_phosphatase_14kDa	-0.275684	4.11117	0.774888	0.444648	0.916663	-5.28307
2706	plasmolipin	-0.221949	7.0173	0.775081	0.444535	0.916663	-5.70856
3800	tetratricopeptide_repeat_protein_1	0.182511	6.08492	-0.774367	0.44495	0.916663	-5.57849
1680	guanine_nucleotide_binding_protein_G_s_subunit_alpha	-0.316718	4.64191	0.772966	0.445766	0.916684	-5.36291
1316	ethanolamine_phosphate_phospho_lyase	0.288656	4.35803	-0.77218	0.446224	0.917164	-5.31792
468	ATPase_H_transporting_lysosomal_V0_subunit_a4	0.306611	4.53631	-0.770736	0.447067	0.917971	-5.34644
2800	probable_ATP_dependent_RNA_helicase_DDX5_a	-0.174807	9.73512	0.770995	0.446915	0.917971	-6.02321
22	26S_proteasome_non_ATPase_regulatory_subunit_13_a	0.240263	5.88599	-0.752455	0.457812	0.917973	-5.56511
158	actin_cytoplasmic_1_b	0.133724	12.6923	-0.749162	0.459763	0.917973	-6.33797
185	adaptin_ear_binding_coat_associated_protein_2	-0.179243	7.43643	0.751577	0.458332	0.917973	-5.78218
232	akirin_2	-0.17546	5.49101	0.753603	0.457133	0.917973	-5.50551
405	armadillo_repeat_containing_protein_1	-0.221511	5.04219	0.76925	0.447934	0.917973	-5.42565
464	ATPase_family_AAA_domain_containing_1	-0.276917	4.95877	0.751743	0.458234	0.917973	-5.42465
512	beta_glucuronidase	-0.17661	6.99494	0.750158	0.459173	0.917973	-5.72251
698	CDGSH_iron_sulfur_domain_1	0.222065	5.39596	-0.756981	0.455137	0.917973	-5.49044
784	cleavage_and_polyadenylation_specificity_factor_subunit_3	0.267415	5.36105	-0.757591	0.454778	0.917973	-5.48478
951	cysteine_protease_ATG4A	0.315304	4.24638	-0.755674	0.455909	0.917973	-5.3126
982	cytoplasmic_aconitate_hydratase	-0.205642	6.01955	0.754878	0.456379	0.917973	-5.57926
[truncated: 2,083 more rows]

## Sheet: Temperature Regulated Genes
Feature.ID	logFC	AveExpr	t	P.Value	adj.P.Val	B
cold_inducible_RNA_binding_protein_beta	-2.81753	5.98521	-13.3722	7.97567e-14	3.25567e-10	20.6774
peptidyl_prolyl_cis_trans_isomerase_FKBP3	2.31269	7.19659	11.069	7.56735e-12	1.5445e-08	16.9801
cold_inducible_RNA_binding_protein_e	1.37882	10.5449	10.2539	4.39857e-11	5.98499e-08	15.3703
26s_proteasome_non_ATPase_regulatory_subunit_8	1.70383	7.13646	9.79571	1.22734e-10	1.2525e-07	14.3324
elongation_factor_1_alpha_somatic_form	-2.35695	7.28549	-9.11574	5.91808e-10	4.83152e-07	12.8248
serine_arginine_rich_splicing_factor_7_b	-3.03329	4.61319	-8.77436	1.33397e-09	8.26882e-07	11.5709
fatty_acid_synthase	1.74387	6.47671	8.74897	1.41797e-09	8.26882e-07	11.9457
importin_5	-1.05733	7.98604	-8.07635	7.37172e-09	3.76142e-06	10.3707
heat_shock_cognate_71kDa_protein_like	-2.09248	7.21498	-7.74807	1.68352e-08	7.38619e-06	9.58243
GTPase_Hras	-0.896362	7.91294	-7.71965	1.80945e-08	7.38619e-06	9.49047
clathrin_interactor_1	1.23826	7.06027	7.45642	3.54641e-08	1.31604e-05	8.85828
cyclin_I_a	-1.21294	6.15182	-7.40563	4.04207e-08	1.37498e-05	8.73058
actin_cytoplasmic_2	-1.08628	11.2551	-7.30493	5.24381e-08	1.55855e-05	8.27182
RNA_binding_motif_protein_14	1.72691	6.56565	7.29753	5.34535e-08	1.55855e-05	8.46632
heat_shock_70kDa_protein_1_like	0.946498	12.6834	7.10595	8.801e-08	2.27092e-05	7.66361
peroxisomal_acyl_coenzyme_A_oxidase_2	1.82614	5.44607	7.10162	8.90119e-08	2.27092e-05	7.94089
AMMECR1_like_protein	1.49038	5.3089	6.95155	1.31947e-07	3.16827e-05	7.56561
Bleomycin_hydrolase	1.38458	6.07758	6.87133	1.63016e-07	3.69684e-05	7.39268
protein_transport_protein_Sec31A_1	1.15331	6.38856	6.83186	1.80938e-07	3.80378e-05	7.29046
tandem_C2_domains_nuclear	1.77268	4.6132	6.82068	1.86369e-07	3.80378e-05	7.16422
phosphoenolpyruvate_carboxykinase_GTP_mitochondrial_a	1.84397	7.23878	6.77704	2.09197e-07	4.06639e-05	7.12784
poly_rC_binding_protein_2	-1.00901	8.59553	-6.69675	2.58888e-07	4.76754e-05	6.8352
DNA_apurinic_or_apyrimidinic_site_lyase	1.32538	5.76784	6.68287	2.68627e-07	4.76754e-05	6.91165
zinc_finger_protein_706_b	-1.08542	7.2815	-6.64195	2.99538e-07	5.09464e-05	6.76769
pentraxin_fusion_protein_like_a	1.86677	9.76431	6.55578	3.7698e-07	6.15533e-05	6.40206
E3_ubiquitin_protein_ligase_synoviolin	1.17154	6.09883	6.53805	3.95286e-07	6.20599e-05	6.54217
actin_cytoplasmic_merged	-1.44073	10.3331	-6.50069	4.36856e-07	6.60462e-05	6.21408
mucin_2_a	2.41657	11.3539	6.33339	6.84704e-07	9.98201e-05	5.70978
polypyrimidine_tract_binding_protein_1_b	1.18289	8.42513	6.28154	7.87426e-07	0.000110837	5.75135
tubulin_alpha_1A_chain_b	1.12113	10.2965	6.26337	8.27014e-07	0.000112529	5.58336
tRNA_splicing_ligase_RtcB_homolog	1.02948	6.17937	6.23385	8.95652e-07	0.000117937	5.75276
4F2_cell_surface_antigen_heavy_chain	-1.0958	7.52005	-6.191	1.00569e-06	0.000128289	5.56831
protein_arginine_N_methyltransferase_5	1.88765	4.96385	6.14374	1.143e-06	0.000141386	5.51318
actin_cytoplasmic_1_b	0.722504	12.6923	6.10739	1.26138e-06	0.00015144	4.99486
S_adenosylmethionine_decarboxylase_proenzyme	1.43198	7.09441	6.05992	1.43488e-06	0.000167348	5.2538
mitochondrial_fission_process_1	1.20138	6.09889	6.01204	1.63433e-06	0.000185315	5.1775
small_nuclear_ribonucleoprotein_associated_proteins_B_and_B	0.774534	9.51778	5.97065	1.82918e-06	0.000193374	4.84448
glutamate_rich_WD_repeat_containing_1	-1.16701	5.65283	-5.96435	1.86083e-06	0.000193374	5.06614
ras_related_protein_Rab_8A	1.1148	6.91237	5.9623	1.87123e-06	0.000193374	5.00323
ornithine_decarboxylase_antizyme_1_b	0.809218	9.57731	5.95769	1.8949e-06	0.000193374	4.80575
liprin_beta_2	1.4079	5.89713	5.94224	1.97638e-06	0.000196771	5.00214
Actin_cytoplasmic_1_a	-0.907882	13.0551	-5.9215	2.09132e-06	0.000203257	4.46525
45_kDa_calcium_binding_protein	1.05454	6.50513	5.90734	2.17367e-06	0.000206347	4.88185
mitogen_activated_protein_kinase_13	1.15407	6.69714	5.88945	2.28236e-06	0.000211741	4.82449
malignant_T_cell_amplified_sequence_1	1.29616	6.51189	5.84646	2.5666e-06	0.00023282	4.72395
peroxiredoxin_4_precursor	1.77024	4.97721	5.77953	3.08196e-06	0.00027349	4.58703
methylosome_protein_50	1.76347	4.79083	5.7383	3.4501e-06	0.000299645	4.47577
LON_peptidase_N_terminal_domain_and_RING_finger_protein_1_like	1.37022	5.89415	5.71156	3.71221e-06	0.000315692	4.39764
vacuolar_protein_sorting_associated_protein_51_homolog	1.22718	5.55427	5.69874	3.84497e-06	0.00032031	4.37655
cyclin_H	1.16755	5.67263	5.67017	4.15816e-06	0.000339472	4.29736
glutamine_fructose_6_phosphate_transaminase_1	1.10797	7.16332	5.61656	4.81695e-06	0.000385545	4.06352
transmembrane_protein_176A	1.01615	10.3909	5.59988	5.04272e-06	0.000395854	3.78181
interferon_regulatory_factor_9	1.09806	7.417	5.58245	5.28999e-06	0.000407429	3.95213
NEDD8_conjugating_enzyme_Ubc12	0.850536	7.21656	5.5709	5.46049e-06	0.000412773	3.93493
mitochondrial_import_receptor_subunit_TOM22_homolog	0.966719	7.02987	5.55071	5.77195e-06	0.000428384	3.89718
Golgi_phosphoprotein_3_like	0.838941	7.26903	5.53614	6.00763e-06	0.000437913	3.83664
small_integral_membrane_protein_12	1.02458	5.61217	5.51142	6.43019e-06	0.000460492	3.88288
WD_repeat_containing_protein_75	1.48037	5.10635	5.46221	7.36208e-06	0.000518138	3.77037
proteasome_prosome_macropain_26S_subunit_non_ATPase_2	0.907839	7.08692	5.44226	7.77772e-06	0.000538113	3.60133
plastin_2	-1.52086	5.51562	-5.39766	8.79369e-06	0.000591865	3.59131
DIS3_like_exonuclease_2	1.29644	5.91097	5.39557	8.84463e-06	0.000591865	3.56376
ras_related_protein_Rap_1b	0.755695	7.59513	5.36197	9.70215e-06	0.000638777	3.34137
serine_threonine_protein_kinase_Sgk2	1.62387	5.70962	5.34845	1.00704e-05	0.000652498	3.45653
zinc_transporter_4	1.6884	4.73055	5.31691	1.09848e-05	0.000693862	3.39514
pyruvate_dehydrogenase_E1_component_subunit_beta	0.990762	6.93406	5.31481	1.10488e-05	0.000693862	3.27363
membrane_associated_guanylate_kinase_WW_and_PDZ_domain_containing_protein_1	1.263	5.8071	5.29522	1.16618e-05	0.000721263	3.3052
GRAM_domain_containing_protein_3	1.2603	6.88852	5.28594	1.19641e-05	0.000722848	3.20202
StAR_related_lipid_transfer_START_domain_containing_10	1.60678	4.73894	5.27903	1.21942e-05	0.000722848	3.29809
histidine_triad_nucleotide_binding_protein_2	-0.912148	6.76338	-5.27774	1.22375e-05	0.000722848	3.18672
nicotinamide_riboside_kinase_2	0.863744	9.84804	5.27308	1.23957e-05	0.000722848	2.9294
protein_phosphatase_1_regulatory_subunit_3C	-1.97025	6.16718	-5.25599	1.29941e-05	0.000747067	3.18737
high_mobility_group_protein_B3_like	1.49187	6.91968	5.242	1.35051e-05	0.000765663	3.08582
sorting_and_assembly_machinery_component_50_homolog	1.65148	5.12083	5.23689	1.36968e-05	0.000765893	3.18619
probable_ATP_dependent_RNA_helicase_DDX10	-0.890738	7.10322	-5.20165	1.50952e-05	0.000804841	2.95382
mitochondrial_10_formyltetrahydrofolate_dehydrogenase	-0.771997	7.52049	-5.20147	1.51027e-05	0.000804841	2.91454
zinc_transporter_7	1.21989	5.99302	5.20027	1.51527e-05	0.000804841	3.04464
eukaryotic_initiation_factor_4A_II	-1.4635	4.5286	-5.19957	1.5182e-05	0.000804841	3.09243
GDP_L_fucose_synthase_a	0.869422	7.16074	5.17784	1.61201e-05	0.000843619	2.88637
chromatin_target_of_PRMT1_protein	0.751998	6.82021	5.15786	1.70338e-05	0.000880153	2.86053
chymotrypsin_like_protease_CTRL_1_b	-2.54401	4.49629	-5.13128	1.83304e-05	0.000925042	2.9155
peptidyl_prolyl_cis_trans_isomerase_B	0.634169	8.51234	5.13078	1.83558e-05	0.000925042	2.64072
G1_S_specific_cyclin_D3	0.897685	6.18236	5.12436	1.86839e-05	0.000930091	2.825
RAN_binding_protein_9	1.10041	5.80432	5.11123	1.93733e-05	0.000952795	2.81881
transmembrane_protein_230	0.935972	6.58444	5.0936	2.03396e-05	0.000984118	2.71026
26S_proteasome_non_ATPase_regulatory_subunit_11	1.1973	6.27492	5.09089	2.04924e-05	0.000984118	2.73078
dual_specificity_protein_kinase_CLK2_b	1.09686	5.75238	5.08486	2.08363e-05	0.000988998	2.75173
short_chain_acyl_CoA_dehydrogenase_mitochondrial	1.27898	5.09182	5.07553	2.13798e-05	0.000992024	2.76532
profilin_2_a	-0.756892	10.7416	-5.07542	2.13861e-05	0.000992024	2.32327
cytosolic_non_specific_dipeptidase_a	-1.36239	11.1281	-5.06087	2.22627e-05	0.00102108	2.25628
AP_3_complex_subunit_mu_1	1.33282	4.81642	5.05406	2.26854e-05	0.00102891	2.71699
N_acylneuraminate_cytidylyltransferase	1.14075	7.01487	5.04331	2.33684e-05	0.00104824	2.53943
mucin_5AC_Like_4	1.35539	8.70872	5.02245	2.47536e-05	0.00109831	2.33745
proteasome_prosome_macropain_subunit_beta_type_9	-1.17129	7.59071	-4.9936	2.68057e-05	0.00116495	2.35241
ribonucleoside_diphosphate_reductase_large_subunit	1.29488	5.78569	4.99332	2.68264e-05	0.00116495	2.51419
RNA_demethylase_ALKBH5	1.1977	5.20271	4.97795	2.79895e-05	0.00119855	2.50442
T_complex_protein_1_subunit_zeta	-0.635044	8.89307	-4.97061	2.85618e-05	0.00119855	2.17517
55_kDa_erythrocyte_membrane_protein	-1.43064	5.44574	-4.96385	2.90999e-05	0.00119855	2.4586
cAMP_regulated_phosphoprotein_19	1.13618	6.66047	4.96363	2.91177e-05	0.00119855	2.35753
ATPase_type_13A1	1.58371	4.50959	4.96089	2.93391e-05	0.00119855	2.48115
abhydrolase_domain_containing_17A	0.975319	7.48929	4.9553	2.97951e-05	0.00119855	2.25615
nuclear_protein_localization_4_homolog	1.32551	5.05766	4.95186	3.00795e-05	0.00119855	2.44398
arginase_1	-2.41441	4.76543	-4.95115	3.01381e-05	0.00119855	2.45503
succinate_dehydrogenase_ubiquinone_flavoprotein_subunit_A_mitochondrial	0.840511	7.42128	4.9499	3.02427e-05	0.00119855	2.24969
DNA_replication_licensing_factor_mcm7_B	1.21165	6.42664	4.9378	3.12694e-05	0.00122732	2.31058
glutathione_S_transferase_omega_1	1.03548	8.25976	4.92233	3.2634e-05	0.00126869	2.10177
membrane_associated_progesterone_receptor_component_1	1.01664	6.30192	4.91633	3.3179e-05	0.00127771	2.26275
rRNA_2_O_methyltransferase_fibrillarin	1.10098	5.85929	4.90507	3.42258e-05	0.0013057	2.26909
prohibitin_2	1.14615	5.93776	4.89477	3.52129e-05	0.00132788	2.23712
E3_ubiquitin_protein_ligase_UBR4	0.930309	6.32041	4.89226	3.54579e-05	0.00132788	2.19653
UBA_like_domain_containing_protein_2	0.835091	6.42879	4.88845	3.58322e-05	0.0013297	2.17564
transforming_protein_RhoA_like	0.557159	9.68826	4.87657	3.70267e-05	0.00136165	1.86161
transmembrane_9_superfamily_member_3	0.900107	7.70049	4.86424	3.83083e-05	0.0013962	1.99286
coxsackievirus_and_adenovirus_receptor_homolog	1.02442	6.05127	4.8564	3.91464e-05	0.00140111	2.12508
phosphatidylinositol_4_kinase_type_2_beta	1.29723	5.02573	4.85593	3.91969e-05	0.00140111	2.19674
OTU_domain_containing_protein_6B	1.04194	5.80881	4.85339	3.94727e-05	0.00140111	2.13838
extracellular_matrix_protein_1	-1.67873	5.37098	-4.84325	4.05923e-05	0.00142843	2.15476
anterior_gradient_protein_2_A_precursor	-0.875923	8.87383	-4.82895	4.22262e-05	0.00145024	1.79385
probable_inactive_glycosyltransferase_25_family_member_3	-0.934415	7.06374	-4.82869	4.22567e-05	0.00145024	1.95885
proteasome_subunit_beta_type_7	0.804941	7.46836	4.82851	4.22779e-05	0.00145024	1.91833
zinc_transporter_SLC39A7_like	0.968505	6.38439	4.81012	4.44783e-05	0.001513	1.97331
ubiquitin_carboxyl_terminal_hydrolase_CYLD	1.96557	3.16851	4.8071	4.485e-05	0.00151304	2.06768
proline_synthetase_co_transcribed_bacterial_homolog	1.32742	4.92658	4.79924	4.58323e-05	0.0015335	2.05459
serine_threonine_protein_phosphatase_2A_55_kDa_regulatory_subunit_B_delta_isoform	0.95217	5.82129	4.78411	4.77864e-05	0.00158395	1.95252
adenosine_kinase	0.905232	6.61718	4.78161	4.81161e-05	0.00158395	1.87557
migration_invasion_enhancer_1	1.13981	8.50558	4.76769	4.99997e-05	0.0016207	1.66439
protein_SSXT	1.24387	4.6903	4.76749	5.00264e-05	0.0016207	1.98083
26S_proteasome_non_ATPase_regulatory_subunit_14	0.965348	6.21739	4.75353	5.19902e-05	0.00166974	1.83821
intracellular_hyaluronan_binding_protein_4	1.01228	7.54355	4.75077	5.23876e-05	0.00166974	1.70402
mitogen_activated_protein_kinase_kinase_kinase_kinase_5	1.194	6.26662	4.74327	5.34814e-05	0.00166974	1.80749
uroplakin_1a	0.793012	9.41482	4.74263	5.35756e-05	0.00166974	1.52075
26S_proteasome_non_ATPase_regulatory_subunit_1	0.932291	6.87523	4.74257	5.35854e-05	0.00166974	1.74821
Calcium_binding_protein_39_like_b	0.921715	6.94853	4.73922	5.40827e-05	0.00167247	1.73085
interleukin_1_beta	-1.00417	7.77967	-4.72025	5.69853e-05	0.00174898	1.59913
transmembrane_emp24_protein_domain_containing_protein_9	0.804237	7.5283	4.69628	6.08761e-05	0.00182717	1.55714
DNAJ_subfamily_A_member_1	-0.6244	9.43085	-4.69478	6.11296e-05	0.00182717	1.38719
proteasome_subunit_beta_type_1	0.870371	7.07714	4.69384	6.12874e-05	0.00182717	1.59487
nuclease_sensitive_element_binding_protein_1_b	-1.86194	3.56134	-4.69363	6.13235e-05	0.00182717	1.79601
PITH_domain_containing_protein_1	-0.902309	5.49881	-4.68293	6.31577e-05	0.00186819	1.71373
citrate_synthase	0.612279	8.69819	4.6757	6.44278e-05	0.00189205	1.3951
serine_threonine_protein_phosphatase_2A_activator	1.00476	5.99114	4.66884	6.5658e-05	0.00190736	1.63671
magnesium_transporter_protein_1	1.17195	6.15464	4.66759	6.58838e-05	0.00190736	1.62125
interferon_induced_GTP_binding_protein_MX1_like	1.64757	7.39231	4.66453	6.64408e-05	0.00190994	1.49908
RNA_binding_protein_39	0.930176	6.51603	4.65584	6.80507e-05	0.00193142	1.5501
RWD_domain_containing_protein_4	1.32796	4.90596	4.65501	6.82061e-05	0.00193142	1.68279
prenylated_Rab_acceptor_protein_1	0.925018	7.39608	4.65288	6.86074e-05	0.00193142	1.45488
acyl_CoA_thioesterase_11	1.43675	5.16441	4.64896	6.93525e-05	0.00193902	1.65398
DNAJ_homolog_subfamily_B_member_11	1.6445	5.8991	4.63862	7.13559e-05	0.00198146	1.57385
squalene_monooxygenase	2.99921	4.40554	4.63135	7.27976e-05	0.00199681	1.64214
ubiquitin_conjugating_enzyme_E2_B_1	1.06565	5.65829	4.63091	7.2887e-05	0.00199681	1.56481
serine_palmitoyltransferase_small_subunit_A	0.923025	5.79669	4.62687	7.37015e-05	0.00200566	1.54201
microsomal_glutathione_S_transferase_3_b	0.693319	9.56454	4.61082	7.70306e-05	0.00208238	1.15301
protein_lifeguard_4	0.988406	6.9533	4.59611	8.02113e-05	0.0021541	1.35008
3_phosphoadenosine_5_phosphosulfate_synthase_1	1.28942	5.18977	4.59346	8.07996e-05	0.00215571	1.50594
porphobilinogen_deaminase	1.52268	4.3699	4.58941	8.17049e-05	0.00216489	1.53455
serine_threonine_protein_kinase_PAK_2	0.92311	7.3508	4.58719	8.22044e-05	0.00216489	1.28407
ubiquitin_like_modifier_activating_enzyme_1_b	0.669913	8.50248	4.58295	8.31701e-05	0.00217628	1.16328
transitional_endoplasmic_reticulum_ATPase_b	0.944436	8.15321	4.57981	8.38907e-05	0.00218116	1.18983
cAMP_dependent_protein_kinase_type_I_alpha_regulatory_subunit	0.890524	7.51758	4.57448	8.51303e-05	0.00219938	1.23478
GDP_fucose_transporter_1	0.991994	6.89191	4.56549	8.72597e-05	0.00224021	1.27639
SPRY_domain_containing_protein_3	0.95947	5.47666	4.55996	8.85972e-05	0.00226034	1.39349
polypeptide_N_acetylgalactosaminyltransferase_2	1.34441	6.2352	4.55449	8.99398e-05	0.00228034	1.31436
protein_FAM98A	1.14268	5.54879	4.54659	9.19147e-05	0.00231602	1.35572
transcription_factor_AP_2_gamma	1.19029	8.27929	4.54059	9.34432e-05	0.00234009	1.07351
ribonucleoside_diphosphate_reductase_subunit_M2	1.24293	6.28007	4.53352	9.52779e-05	0.00236832	1.2547
regucalcin	-1.03755	5.96894	-4.53179	9.57306e-05	0.00236832	1.27756
interferon_related_developmental_regulator_2	0.888511	6.49627	4.52137	9.85137e-05	0.00242249	1.19786
5_AMP_activated_protein_kinase_subunit_beta_1	0.931021	5.74313	4.50818	0.000102149	0.00249684	1.23678
selenoprotein_H	0.815515	6.41452	4.50148	0.000104046	0.00251333	1.15083
MAP7_domain_containing_protein_2	0.966143	6.61239	4.50076	0.000104252	0.00251333	1.1318
RING_finger_protein_11	1.40467	4.27929	4.4993	0.000104671	0.00251333	1.30769
multiple_C2_and_transmembrane_domain_containing_protein_2	1.28241	5.54851	4.48642	0.000108439	0.0025773	1.19749
serine_threonine_protein_phosphatase_PP1_gamma_catalytic_subunit	1.14787	5.90066	4.48589	0.000108598	0.0025773	1.16271
AP_1_complex_associated_regulatory_protein	0.931574	6.9057	4.48356	0.000109293	0.0025788	1.05671
suppressor_of_cytokine_signaling_1	-1.09073	5.66365	-4.47979	0.000110431	0.00259069	1.17092
neurobeachin_like_protein_2	1.53849	4.49706	4.46545	0.000114865	0.00267931	1.21533
secretory_carrier_membrane_protein_2	0.719174	8.18307	4.46158	0.000116092	0.00269254	0.865866
proteasome_subunit_beta_type_6_precursor	1.23506	5.90844	4.45496	0.000118218	0.00272636	1.08215
egl_nine_homolog_3	3.28986	3.87442	4.42544	0.000128189	0.0029397	1.12685
Calmodulin_b	0.627446	9.59464	4.42013	0.000130069	0.00294829	0.637649
mesothelin	1.75847	5.74089	4.41988	0.000130158	0.00294829	1.01624
high_mobility_group_protein_B2	0.799823	10.022	4.41828	0.00013073	0.00294829	0.600113
glycosylphosphatidylinositol_anchor_attachment_1_protein	1.0045	5.71031	4.41083	0.000133429	0.00298999	0.983828
Immunoglobulin_M_heavy_chain_constant_region	-2.05369	6.11046	-4.40872	0.000134202	0.00298999	0.957184
inositol_monophosphatase_1	1.12464	5.00237	4.40716	0.000134777	0.00298999	1.03604
ubiquitin_fold_modifier_conjugating_enzyme_1	-0.602348	8.19306	-4.40224	0.000136604	0.00300126	0.70474
oncostatin_M_specific_receptor_subunit_beta	-1.20188	5.15197	-4.40184	0.000136755	0.00300126	1.01481
stomatin_EPB72_like_3	1.27313	6.45754	4.39159	0.000140652	0.00307027	0.862347
aldehyde_dehydrogenase_3_family	1.59888	8.58513	4.37372	0.000147708	0.00320715	0.604469
mannose_P_dolichol_utilization_defect_1_protein	0.755517	5.98005	4.36662	0.000150604	0.00325273	0.841628
glutathione_S_transferase_3	1.47206	3.57776	4.36361	0.000151851	0.0032624	0.973916
selenide_water_dikinase_2	0.596628	8.952	4.35979	0.00015345	0.00327948	0.527629
GTP_binding_protein_Rheb	1.52418	5.17932	4.34759	0.000158656	0.00337309	0.875449
growth_arrest_and_DNA_damage_inducible_proteins_interacting_protein_1	1.06843	5.29357	4.34336	0.000160506	0.00339475	0.848509
glioma_tumor_suppressor_candidate_region_gene_2_protein	-0.560107	9.07708	-4.32033	0.000170939	0.00359676	0.410107
macrophage_migration_inhibitory_factor	-0.671761	7.59725	-4.30309	0.000179189	0.00375103	0.500419
26S_proteasome_non_ATPase_regulatory_subunit_4	0.705139	6.62181	4.30027	0.000180575	0.00376076	0.599105
ATPase_family_AAA_domain_containing_1	1.20302	4.95877	4.29214	0.000184631	0.00381827	0.74507
RAF_proto_oncogene_serine_threonine_protein_kinase	1.36133	4.73269	4.291	0.000185207	0.00381827	0.758893
coatomer_subunit_alpha	0.876049	8.17194	4.28828	0.00018659	0.00382743	0.407106
carboxypeptidase_N_catalytic_chain	-1.58332	2.65594	-4.28412	0.000188721	0.0038518	0.769314
E3_ubiquitin_protein_ligase_RNF213	1.20339	6.48797	4.28029	0.000190706	0.00386067	0.566409
galectin_3_binding_protein	2.27782	5.65562	4.27963	0.000191048	0.00386067	0.673028
eukaryotic_translation_initiation_factor_4E_binding_protein_3	0.781566	6.71989	4.26427	0.000199232	0.00400624	0.49489
prohibitin	0.920641	6.91032	4.25652	0.00020349	0.0040718	0.456621
adaptor_related_protein_complex_3_beta_1_subunit	0.974277	7.17331	4.25312	0.000205385	0.00408966	0.417772
rho_related_BTB_domain_containing_protein_2	1.0472	6.67586	4.23147	0.000217881	0.00431742	0.41812
polyadenylate_binding_protein_1	-0.523463	10.2186	-4.22224	0.00022343	0.00434707	0.0585923
heterogeneous_nuclear_ribonucleoprotein_A_B	0.708029	9.06014	4.21907	0.000225373	0.00434707	0.144869
serine_arginine_rich_splicing_factor_7_a	-0.660957	8.67755	-4.21873	0.000225578	0.00434707	0.174251
ubiquitin_conjugating_enzyme_E2_N_like	0.944045	6.66039	4.21805	0.000225995	0.00434707	0.38183
U5_small_nuclear_ribonucleoprotein_component_116_kDa	1.16126	5.17594	4.21723	0.000226502	0.00434707	0.533945
protein_CNPPD1	0.929468	5.50936	4.2163	0.000227077	0.00434707	0.498646
GRAM_domain_containing_1C	1.26665	6.53472	4.21561	0.000227502	0.00434707	0.393832
sodium_potassium_transporting_ATPase_subunit_beta_3	1.20643	5.17726	4.21498	0.000227896	0.00434707	0.531969
creatine_kinase_B_type	-1.20819	7.62368	-4.20048	0.000237076	0.00450114	0.23331
neuroserpin	1.21707	5.55621	4.19358	0.000241574	0.00454488	0.439438
cyclin_G1	-0.832346	7.99099	-4.19265	0.000242187	0.00454488	0.171617
protein_disulfide_isomerase_A6	1.08014	7.15413	4.18955	0.00024424	0.00454488	0.258392
leucine_rich_repeat_containing_47	0.883177	5.4014	4.18802	0.000245258	0.00454488	0.435927
eukaryotic_translation_initiation_factor_4H	0.683609	7.62011	4.18728	0.000245752	0.00454488	0.193062
serrate_RNA_effector_molecule_homolog	0.717179	6.78974	4.18584	0.000246718	0.00454488	0.281621
eukaryotic_translation_initiation_factor_4_gamma_2b	0.720057	8.62087	4.18516	0.000247174	0.00454488	0.0928185
mediator_of_RNA_polymerase_II_transcription_subunit_25	0.937122	7.52533	4.17088	0.000256975	0.00470391	0.164762
N_acetylgalactosaminyltransferase_7	1.23331	5.48597	4.16653	0.000260034	0.00473865	0.379269
proteasome_subunit_alpha_type_7	0.713386	7.05306	4.1647	0.000261327	0.00474105	0.196877
nmrA_like_family_domain_containing_protein_1	-0.693482	8.42069	-4.15659	0.000267159	0.00482541	0.0330675
tight_junction_protein_ZO_3	0.755181	7.26017	4.14639	0.000274665	0.00493768	0.12557
copper_chaperone_for_superoxide_dismutase	-1.03638	5.83525	-4.14488	0.000275794	0.00493768	0.285805
NODAL_modulator_1	0.994461	5.67745	4.14074	0.000278914	0.00497173	0.288622
ATP_synthase_H_transporting_mitochondrial_Fo_complex_subunit_C3_subunit_9a	-0.400232	10.2434	-4.13612	0.000282439	0.00501269	-0.17184
E3_ubiquitin_protein_ligase_RNF139	1.26845	5.18925	4.12587	0.000290419	0.00512496	0.298927
dynamin_2	0.719673	7.13981	4.12411	0.00029181	0.00512496	0.0814591
protein_phosphatase_1_regulatory_subunit_27_like	-1.73055	3.79198	-4.12262	0.000292986	0.00512496	0.37527
ubiquinol_cytochrome_c_reductase_complex_assembly_factor_2	1.06954	5.45343	4.12162	0.000293787	0.00512496	0.262602
slowmo_homolog_2	1.12318	4.95944	4.11988	0.00029518	0.00512734	0.306688
trafficking_protein_particle_complex_subunit_1_like	0.811598	5.66268	4.11099	0.000302391	0.00523034	0.209918
homeobox_protein_Meis2_like_b	0.924744	5.8479	4.10538	0.000307029	0.00528815	0.176774
cysteine_rich_protein_1_intestinal	0.655396	8.31213	4.10335	0.000308722	0.00529496	-0.0943906
prolyl_4_hydroxylase_alpha_polypeptide_I	1.12319	6.00091	4.10096	0.000310731	0.00530713	0.150142
FAST_kinase_domain_containing_protein_2_mitochondrial	1.01255	4.79993	4.09942	0.000312036	0.00530721	0.265901
pre_mRNA_3_end_processing_protein_WDR33	1.10159	5.75183	4.08993	0.000320172	0.00541761	0.152298
protein_sel_1_homolog_1	1.23965	5.40213	4.08759	0.000322203	0.00541761	0.183673
iron_sulfur_cluster_assembly_enzyme_ISCU_mitochondrial	0.818444	6.91464	4.08725	0.000322509	0.00541761	0.0128174
coiled_coil_helix_coiled_coil_helix_domain_containing_protein_10_mitochondrial	0.968743	6.94399	4.08239	0.000326782	0.0054669	-0.00126415
eukaryotic_translation_initiation_factor_5_a	0.759294	7.21786	4.08047	0.000328492	0.00547308	-0.0399317
MYB_binding_protein_1a	1.21556	4.44406	4.07569	0.000332773	0.00552186	0.232546
translation_initiation_factor_eIF_2B_subunit_epsilon	1.24132	5.15391	4.07108	0.000336959	0.00556869	0.165058
eukaryotic_translation_elongation_factor_1_epsilon_1	1.05379	5.77355	4.06565	0.000341945	0.00562777	0.086092
signal_peptide_peptidase_like_3	0.748279	6.07139	4.06275	0.000344649	0.00562777	0.0415371
alpha_1_antiproteinase_precursor	1.23678	6.35186	4.0627	0.000344696	0.00562777	0.0174709
phospholipid_scramblase_2	0.71627	6.61758	4.06125	0.000346049	0.00562777	-0.0231236
receptor_type_tyrosine_protein_phosphatase_C	-1.48219	4.31376	-4.05666	0.000350381	0.00565982	0.195551
casein_kinase_I_isoform_epsilon	0.781078	6.88273	4.05622	0.000350792	0.00565982	-0.0667117
phospholipid_scramblase_3_like	-1.25482	4.48163	-4.04806	0.000358635	0.00576357	0.164625
TFIIH_basal_transcription_factor_complex_helicase_XPD_subunit	0.985092	4.76464	4.04445	0.000362149	0.00579723	0.128615
influenza_virus_NS1A_binding_protein_homolog_a	0.931025	9.1485	4.03833	0.000368205	0.00587115	-0.337024
heterogeneous_nuclear_ribonucleoproteins_A2_B1	-1.60312	3.19881	-4.03508	0.000371455	0.00588541	0.168538
basal_cell_adhesion_molecule	-0.846119	6.25183	-4.03455	0.000371983	0.00588541	-0.0503986
nucleoporin_p54	1.25639	4.69154	4.02459	0.000382146	0.00600096	0.0898516
nascent_polypeptide_associated_complex_subunit_alpha_1	-0.447282	9.83097	-4.02451	0.000382227	0.00600096	-0.433262
ubiquitin_conjugating_enzyme_E2_B_2	1.07526	5.24054	4.01174	0.00039565	0.00618481	0.00405418
antigen_peptide_transporter_1	-1.1536	7.33857	-4.01051	0.000396967	0.00618481	-0.231828
ethanolamine_phosphate_cytidylyltransferase	0.872601	6.1745	4.0052	0.000402703	0.00625032	-0.115083
ubiquitin_carboxyl_terminal_hydrolase_isozyme_L5	1.00592	5.52596	4.00134	0.000406923	0.0062775	-0.0515673
growth_factor_receptor_bound_protein_2	0.679267	6.78071	4.0002	0.00040818	0.0062775	-0.200674
ubiquitin_domain_containing_protein_UBFD1	1.19357	4.63127	3.99668	0.000412076	0.0062775	0.0232587
beta_1_syntrophin	0.983736	5.06511	3.99665	0.00041211	0.0062775	-0.0170968
major_facilitator_superfamily_domain_containing_protein_4_A	1.44274	6.22258	3.99646	0.000412322	0.0062775	-0.137781
RNA_directed_DNA_polymerase_mobile_element_jockey_like_6	1.09284	7.73965	3.99481	0.000414168	0.0062775	-0.318625
SEC14_like_2	0.879649	5.96213	3.99387	0.000415219	0.0062775	-0.123164
4_hydroxyphenylpyruvate_dioxygenase	-0.773358	7.82728	-3.99163	0.000417736	0.00627954	-0.34002
cadherin_like_protein_26	1.10562	7.50104	3.99102	0.000418431	0.00627954	-0.301108
PEST_proteolytic_signal_containing_nuclear_protein	0.74158	5.9597	3.98075	0.000430192	0.0064324	-0.155246
protein_SEC13_homolog	0.627543	6.61252	3.96961	0.000443308	0.00659446	-0.260604
protein_NDRG1	1.04705	7.05182	3.96882	0.000444261	0.00659446	-0.3091
erlin_1	1.03012	5.43184	3.96112	0.000453579	0.00670837	-0.142422
Niemann_Pick_C1_protein	0.812268	6.5712	3.95664	0.000459085	0.0067653	-0.287398
glutaredoxin_1	0.741075	8.1235	3.95495	0.000461183	0.00677175	-0.465274
mitogen_activated_protein_kinase_11	0.879779	5.13455	3.95206	0.000464788	0.0067944	-0.13942
ATP_citrate_synthase	0.83617	6.86684	3.95105	0.000466054	0.0067944	-0.334439
glutathione_S_transferase_Mu_3_like	-1.09694	7.35171	-3.94666	0.000471605	0.00685086	-0.40034
methylthioribose_1_phosphate_isomerase	-1.3931	3.85398	-3.9404	0.000479623	0.00694262	-0.0741973
zinc_finger_CCCH_domain_containing_protein_15	-1.67615	4.18796	-3.93454	0.000487254	0.00702816	-0.101073
alkaline_ceramidase_1	-0.896879	6.22757	-3.93224	0.000490276	0.00704685	-0.310871
serine_threonine_protein_kinase_25	0.791569	6.4155	3.92303	0.000502579	0.00719834	-0.355643
NADH_dehydrogenase_ubiquinone_iron_sulfur_protein_7_mitochondrial_like_b	1.64865	4.27257	3.91991	0.000506828	0.00723382	-0.142241
trafficking_kinesin_binding_protein_1_like	1.76156	5.15035	3.91269	0.000516758	0.00734985	-0.230751
eukaryotic_translation_initiation_factor_3_subunit_D	-0.484622	8.545	-3.90991	0.000520641	0.00737936	-0.624262
integrator_complex_subunit_2	0.927744	5.67185	3.90721	0.000524427	0.0074073	-0.311198
PRELI_domain_containing_1_mitochondrial	-0.778114	6.64992	-3.90136	0.000532742	0.00746451	-0.439831
poly_A_RNA_polymerase_GLD2	1.03609	5.4995	3.90059	0.000533853	0.00746451	-0.304795
asparagine_tRNA_ligase_cytoplasmic	0.747592	6.70479	3.89935	0.000535625	0.00746451	-0.450551
26S_protease_regulatory_subunit_4	1.19525	6.3878	3.89924	0.000535791	0.00746451	-0.406547
beta_centractin	1.3253	5.47625	3.89308	0.000544725	0.00756316	-0.316743
methylcrotonoyl_CoA_carboxylase_beta_chain_mitochondrial	1.05347	4.75486	3.89162	0.000546864	0.00756712	-0.252734
tetraspanin_3_a	0.719128	7.65007	3.88751	0.000552944	0.0076254	-0.589516
ARP2_actin_related_protein_2_homolog_yeast	0.841319	6.34357	3.87811	0.000567081	0.00779402	-0.461072
golgi_transport_1B	1.26139	4.42227	3.87235	0.00057591	0.00788881	-0.270557
alanine_aminotransferase_2	1.10884	6.0341	3.8661	0.000585655	0.00797923	-0.455094
lysosomal_associated_transmembrane_protein_4A	0.847916	6.56682	3.86561	0.00058642	0.00797923	-0.519435
non_histone_chromosomal_protein_HMG_17	0.739768	10.7429	3.86207	0.000592012	0.00802854	-0.92792
26S_proteasome_non_ATPase_regulatory_subunit_13_a	0.965211	5.88599	3.85887	0.000597121	0.00805743	-0.454917
protein_FAM134C	1.07651	5.24597	3.85826	0.000598089	0.00805743	-0.382236
anterior_gradient_protein_3	-1.00742	6.12427	-3.85393	0.000605074	0.00808945	-0.495164
serine_arginine_rich_splicing_factor_7_c	0.656086	8.01875	3.85393	0.000605083	0.00808945	-0.715088
protein_disulfide_isomerase_TMX3	0.912494	5.29389	3.85299	0.000606604	0.00808945	-0.403711
protein_phosphatase_1A_merged	0.986214	5.85908	3.85189	0.000608393	0.00808945	-0.470588
cyclin_dependent_kinase_2	1.12683	4.73545	3.84074	0.000626851	0.00829489	-0.374506
transcription_elongation_factor_SPT5	0.802041	5.77176	3.84011	0.000627908	0.00829489	-0.492208
Psmc6_protein	0.691373	7.54918	3.82919	0.000646532	0.00851337	-0.728666
mannose_1_phosphate_guanyltransferase_beta	0.656026	6.79783	3.82571	0.000652582	0.00856539	-0.65048
regulatory_solute_carrier_protein_family_1_member_1	0.89715	5.90611	3.81992	0.00066278	0.00867137	-0.558307
ras_related_protein_Rab_13	0.774217	6.66569	3.8185	0.000665309	0.00867665	-0.651788
protein_KIBRA	0.812407	6.27306	3.81422	0.000672959	0.00873512	-0.617855
carnitine_palmitoyltransferase_1B_muscle	-0.920012	4.40829	-3.8136	0.000674072	0.00873512	-0.415265
U5_small_nuclear_ribonucleoprotein_200_kDa_helicase	1.18143	5.31767	3.81215	0.000676693	0.00874133	-0.501428
hippocampus_abundant_transcript_1_protein_like	0.795009	5.95844	3.80194	0.000695418	0.00895487	-0.609447
autophagy_related_protein_16_1	0.907949	5.833	3.80015	0.000698752	0.00896951	-0.59895
selenoprotein_P	-0.877965	8.0133	-3.79458	0.000709234	0.00907553	-0.866725
signal_peptidase_complex_subunit_3	0.684666	6.61268	3.78947	0.000718985	0.00917155	-0.719094
Inositol_1_4_5_trisphosphate_receptor_type_3_a	0.89988	6.56353	3.7826	0.000732288	0.00931215	-0.73126
bcl2_associated_agonist_of_cell_death	0.748367	6.34136	3.78087	0.000735692	0.00932271	-0.70847
cTAGE_family_member_5	1.08628	4.78467	3.77985	0.000737686	0.00932271	-0.53234
proteasome_subunit_alpha_type_6	0.588032	7.51326	3.77674	0.000743834	0.00935471	-0.860281
protein_TEX261	0.588179	6.84458	3.77625	0.000744802	0.00935471	-0.782303
protein_quaking	0.618172	8.38334	3.77079	0.00075575	0.0094631	-0.964947
proline_rich_AKT1_substrate_1	-0.628875	6.14662	-3.76471	0.000768088	0.00956736	-0.728528
UDP_glucuronosyltransferase_2A2_like	1.13896	5.43154	3.76374	0.000770095	0.00956736	-0.641753
cofilin_1	0.576195	10.5877	3.76324	0.000771108	0.00956736	-1.17205
ras_related_protein_Rab_11A	0.583205	8.49516	3.7506	0.000797536	0.00986528	-1.02827
phosphatidylinositol_4_kinase_catalytic_alpha	0.989941	5.73016	3.74874	0.000801499	0.00988435	-0.713958
peroxisome_assembly_protein_12	1.02654	4.33378	3.7403	0.000819725	0.0100787	-0.589936
BH3_interacting_domain_death_agonist	0.98684	5.43983	3.73639	0.000828298	0.0101535	-0.70939
PCNA_associated_factor	1.04513	5.70983	3.73002	0.000842456	0.0102961	-0.75718
ubiquitin_conjugating_enzyme_E2_E3	-0.767815	6.19734	-3.72344	0.000857338	0.0104467	-0.837754
spermatogenesis_associated_serine_rich_2	0.738023	6.45488	3.71268	0.000882204	0.0107177	-0.896472
arginine_tRNA_ligase_cytoplasmic	-0.837376	9.14851	-3.70992	0.000888701	0.0107646	-1.19159
interferon_induced_protein_44_like_b	1.29864	4.94167	3.70847	0.000892149	0.0107744	-0.721574
GPN_loop_GTPase_3	1.0951	4.77656	3.70176	0.000908177	0.0109356	-0.722131
coronin_1A	-0.82584	6.92545	-3.6993	0.000914138	0.010975	-0.986317
golgi_reassembly_stacking_protein_2	0.680914	7.53619	3.68647	0.00094581	0.011322	-1.09336
disheveled_associated_activator_of_morphogenesis_1	1.0372	5.31854	3.68213	0.00095676	0.0114196	-0.833491
protein_spinster_homolog_1_like	1.22868	4.92375	3.68096	0.000959727	0.0114216	-0.788986
small_nuclear_ribonucleoprotein_Sm_D2	0.76018	7.68459	3.67281	0.000980693	0.0116372	-1.14306
splicing_factor_3B_subunit_3	0.751368	5.70496	3.66741	0.00099484	0.0117621	-0.918477
serine_threonine_protein_kinase_VRK1	0.871417	6.00204	3.66556	0.000999704	0.0117621	-0.956311
THO_complex_subunit_4	0.67699	7.38629	3.66551	0.000999862	0.0117621	-1.12776
26S_proteasome_non_ATPase_regulatory_subunit_12	0.887536	6.35455	3.66413	0.00100351	0.011771	-1.00469
DNAJ_homolog_subfamily_C_member_3_like_b	0.935562	5.93198	3.66268	0.00100737	0.0117825	-0.954896
enoyl_CoA_delta_isomerase_2_mitochondrial	0.870316	5.35133	3.66061	0.00101291	0.0118134	-0.890479
proteasome_subunit_beta_type_4	0.549428	7.40885	3.65906	0.00101707	0.0118282	-1.14763
mitofusin_2	1.00186	5.23255	3.65525	0.0010274	0.0119144	-0.890265
serpin_H1_precursor	-1.92213	3.69559	-3.64542	0.00105448	0.0121937	-0.782593
dehydrogenase_reductase_SDR_family_member_4_a	1.34158	4.877	3.63524	0.00108325	0.0124827	-0.893304
2_aminoethanethiol_dioxygenase	0.72814	5.2908	3.63442	0.00108559	0.0124827	-0.9512
stromal_cell_derived_factor_2_like_protein_1	0.821993	6.96985	3.6327	0.00109054	0.0125045	-1.15791
programmed_cell_death_1_ligand_2	-1.20388	6.17308	-3.6294	0.00110011	0.0125788	-1.06285
DNA_directed_RNA_polymerase_II_subunit_RPB4	0.76608	5.88424	3.62766	0.00110518	0.0125896	-1.03803
low_density_lipoprotein_receptor	0.977097	7.24032	3.62696	0.00110722	0.0125896	-1.20166
elongation_factor_1_gamma	-0.33845	12.2671	-3.61818	0.0011332	0.0128492	-1.68453
ran_specific_GTPase_activating_protein	0.867034	6.45833	3.60401	0.00117638	0.0133019	-1.1655
aconitate_hydratase_mitochondrial	0.735877	7.82632	3.60083	0.00118629	0.0133451	-1.33934
SURP_and_G_patch_domain_containing_protein_2_b	0.959576	5.48964	3.60068	0.00118674	0.0133451	-1.05333
vacuolar_protein_sorting_associated_protein_4B	0.643086	7.07244	3.59769	0.00119615	0.013414	-1.26053
glia_maturation_factor_gamma	0.479493	7.72836	3.59309	0.00121073	0.0135402	-1.3515
acetyl_coenzyme_A_transporter_1	1.19819	4.43491	3.59092	0.00121766	0.0135806	-0.960733
nuclear_prelamin_A_recognition_factor	0.760597	7.06882	3.58554	0.00123506	0.0137371	-1.29051
ankyrin_repeat_domain_containing_protein_13C	1.11393	5.24853	3.58143	0.00124851	0.0138201	-1.06906
dolichyl_phosphate_beta_glucosyltransferase	0.776497	6.29507	3.58119	0.00124929	0.0138201	-1.20585
core_histone_macro_H2A_2	0.812202	7.54682	3.57814	0.00125936	0.0138487	-1.36457
calcium_uptake_protein_2_mitochondrial	0.935652	5.82709	3.57727	0.00126226	0.0138487	-1.15445
prefoldin_subunit_5	-0.6823	6.46437	-3.57619	0.00126585	0.0138487	-1.23986
E3_ubiquitin_protein_ligase_MIB2	0.84695	5.87783	3.57572	0.0012674	0.0138487	-1.16687
mitochondrial_pyruvate_carrier_2	0.790742	6.24532	3.57463	0.00127104	0.0138487	-1.21433
aldehyde_dehydrogenase_2_family_mitochondrial	0.478738	8.90891	3.57363	0.00127441	0.0138487	-1.51656
copper_transport_protein_ATOX1	0.593184	6.43106	3.57248	0.00127827	0.0138487	-1.24352
proteasome_subunit_alpha_type_4	0.818474	6.70371	3.57226	0.00127902	0.0138487	-1.27837
acetyl_coenzyme_A_synthetase_cytoplasmic	0.784286	4.85965	3.57121	0.00128255	0.0138502	-1.05495
F_box_WD_repeat_containing_protein_11	1.01337	4.59364	3.56706	0.00129663	0.0139644	-1.03477
protein_NDNF_like	1.16979	6.94368	3.56561	0.00130157	0.0139644	-1.31927
translocon_associated_protein_subunit_gamma	0.472951	9.10448	3.56508	0.00130339	0.0139644	-1.55487
protein_FAM76B	1.1322	5.08075	3.56228	0.00131303	0.0140309	-1.10076
N_acetylgalactosamine_kinase	1.1429	5.12434	3.55928	0.00132342	0.014105	-1.11184
20S_proteasome_alpha5_subunit	0.654678	6.74561	3.55678	0.00133216	0.0141611	-1.32126
exportin_2	1.1975	4.53429	3.55546	0.00133679	0.0141645	-1.05372
YLP_motif_containing_protein_1_b	0.710126	6.07415	3.55368	0.00134307	0.0141645	-1.24701
kelch_like_family_member_31_a	-1.46116	5.65691	-3.55295	0.00134562	0.0141645	-1.18662
lamin	-1.56243	5.05764	-3.55275	0.00134636	0.0141645	-1.09933
voltage_dependent_anion_selective_channel_protein_1	0.483064	8.81705	3.54933	0.0013585	0.0142555	-1.56944
arylsulfatase_A_like	1.12423	7.75877	3.54718	0.00136619	0.0142839	-1.4647
glycerol_3_phosphate_dehydrogenase_NAD__cytoplasmic_like	0.860639	7.09023	3.54662	0.0013682	0.0142839	-1.38769
nucleolar_RNA_helicase_2	-0.409404	10.0122	-3.54293	0.00138151	0.014386	-1.68853
DNA_directed_RNA_polymerases_I_II_and_III_subunit_RPABC2	0.78946	5.33381	3.53921	0.00139507	0.0144735	-1.18819
mitochondrial_ribosomal_protein_S33	0.775693	5.97884	3.53869	0.001397	0.0144735	-1.2687
ribosome_biogenesis_protein_bop1_A	1.21089	5.13747	3.53477	0.00141143	0.014586	-1.16713
insulin_induced_gene_1_protein	1.00731	6.04135	3.53307	0.00141775	0.014597	-1.28939
msx2_interacting_protein_a	0.91536	6.69012	3.53136	0.0014241	0.014597	-1.37504
potassium_channel_subfamily_K_member_6	0.759826	8.21837	3.53102	0.00142539	0.014597	-1.55525
pancreatic_secretory_granule_membrane_major_glycoprotein_GP2_like	0.779063	7.23211	3.53064	0.0014268	0.014597	-1.44711
oligosaccharyltransferase_complex_subunit_OSTC	0.685815	6.71328	3.52967	0.00143044	0.0145976	-1.3843
ubiquitin_carboxyl_terminal_hydrolase_14	0.859167	5.91579	3.52871	0.00143403	0.0145978	-1.2847
brefeldin_A_inhibited_guanine_nucleotide_exchange_protein_2	0.908689	5.46283	3.5246	0.00144958	0.0147194	-1.23823
survival_of_motor_neuron_protein_like	0.756023	5.29935	3.51453	0.00148835	0.0150756	-1.24533
UDP_N_acetylglucosamine_transporter	1.30222	4.61608	3.51054	0.00150398	0.0151407	-1.17086
bcl_2_like_protein_12	1.09066	5.8177	3.51013	0.0015056	0.0151407	-1.31649
vacuolar_fusion_protein_CCZ1_homolog	0.839944	5.17007	3.51005	0.00150591	0.0151407	-1.24102
cell_division_cycle_associated_7	0.854265	5.42938	3.50724	0.00151702	0.015215	-1.27918
heme_binding_protein_2_precursor	1.13594	5.62124	3.50453	0.00152785	0.015286	-1.3065
NADH_dehydrogenase_ubiquinone_1_alpha_subcomplex_3_9kDa	0.698926	6.59465	3.50356	0.00153171	0.0152864	-1.43307
mycophenolic_acid_acyl_glucuronide_esterase_a	1.03101	4.80798	3.50181	0.00153875	0.0152864	-1.21355
mucin_5B_like_2	2.19938	8.25162	3.50172	0.00153913	0.0152864	-1.61093
annexin_A2	-0.436903	9.91705	-3.50005	0.00154588	0.0153162	-1.78846
probable_ATP_dependent_RNA_helicase_DDX17_b	-1.04744	6.36764	-3.49252	0.00157661	0.0155484	-1.42778
WW_domain_binding_protein_11	0.822882	5.05003	3.49244	0.00157694	0.0155484	-1.2686
beta_1_4_galactosyltransferase_3_b	0.72459	6.56521	3.49034	0.00158564	0.0155966	-1.46457
ubiquitin_fold_modifier_1	1.07604	4.97197	3.4858	0.00160458	0.0157449	-1.27251
Guanidinoacetate_N_methyltransferase_B	-0.960415	5.18985	-3.48453	0.00160989	0.0157592	-1.30207
HIG1_domain_family_member_1A	1.06756	6.0083	3.48215	0.00161994	0.0158196	-1.40899
phostensin	0.555274	7.27962	3.47569	0.00164751	0.0160505	-1.59176
SURP_and_G_patch_domain_containing_protein_2_c	0.859413	7.47224	3.47443	0.00165292	0.0160648	-1.61289
sperm_motility_initiating_substance	2.13126	8.6427	3.47039	0.00167046	0.0161663	-1.73204
c_fos_protein	-1.68156	3.18006	-3.4702	0.00167128	0.0161663	-1.17665
phospholipid_hydroperoxide_glutathione_peroxidase	0.382158	8.27835	3.46807	0.00168061	0.0162181	-1.72252
protein_YIPF4	0.879757	6.49882	3.46354	0.0017006	0.0163723	-1.51885
melanoma_inhibitory_activity_protein_3	1.10012	4.79063	3.46209	0.00170704	0.0163956	-1.30758
mono_ADP_ribose_polymerase_PARP16	1.09462	5.48032	3.46113	0.00171132	0.0163981	-1.39266
tumor_protein_p53_inducible_protein_11	-1.20588	4.52329	-3.45775	0.00172645	0.0165044	-1.28725
ADP_sugar_pyrophosphatase	0.793543	5.34021	3.45549	0.00173665	0.0165631	-1.39096
zinc_finger_protein_330	0.677654	5.59224	3.4526	0.00174981	0.0166444	-1.43557
D_3_phosphoglycerate_dehydrogenase	1.14407	4.76323	3.45183	0.00175333	0.0166444	-1.3286
RNA_binding_protein_45	1.04323	4.90401	3.44414	0.00178882	0.0169419	-1.36656
inositol_monophosphatase_3	0.963614	5.53067	3.44014	0.00180751	0.0170793	-1.45484
39S_ribosomal_protein_L14_mitochondrial	0.804212	5.39284	3.43717	0.00182154	0.0171721	-1.44472
SAP_domain_containing_ribonucleoprotein	0.796616	5.6917	3.43336	0.00183973	0.0173036	-1.49117
cryptochrome_DASH	1.21778	4.07034	3.43143	0.00184897	0.017325	-1.31013
S_formylglutathione_hydrolase	-0.827417	6.24235	-3.4305	0.00185343	0.017325	-1.56917
mitogen_activated_protein_kinase_kinase_kinase_7	0.84206	4.95281	3.42986	0.00185654	0.017325	-1.40634
activated_RNA_polymerase_II_transcriptional_coactivator_p15	0.585472	7.96701	3.42936	0.00185898	0.017325	-1.78511
butyrophilin_subfamily_1_member_A1_like_a	-1.8669	7.6203	-3.42414	0.00188437	0.0175216	-1.73846
leucine_zipper_protein_1	0.814757	6.88322	3.41863	0.00191155	0.0177257	-1.67988
WW_domain_binding_protein_1_b	0.450997	8.78652	3.41793	0.001915	0.0177257	-1.89486
endoplasmic_reticulum_Golgi_intermediate_compartment_protein_3	1.10847	4.45598	3.41699	0.00191971	0.0177263	-1.37802
LIM_domain_transcription_factor_LMO4_A	0.756913	6.07045	3.41618	0.00192375	0.0177263	-1.58478
mitochondrial_import_receptor_subunit_TOM70	0.690912	6.95912	3.41246	0.00194245	0.0178583	-1.70589
rho_GTPase_activating_protein_21	1.18515	4.64544	3.40743	0.00196798	0.0180523	-1.42054
suppressor_APC_domain_containing_protein_2	1.09761	5.73089	3.4044	0.00198354	0.0181543	-1.56121
ribosome_production_factor_1	-0.854026	5.20804	-3.40309	0.00199028	0.0181752	-1.49977
Calmodulin_c	0.63889	9.00974	3.39981	0.0020073	0.0182897	-1.95873
coiled_coil_helix_coiled_coil_helix_domain_containing_2	0.587668	7.14441	3.39725	0.00202068	0.0182947	-1.76751
succinate_dehydrogenase_ubiquinone_iron_sulfur_subunit_mitochondrial	0.612503	8.13306	3.3969	0.0020225	0.0182947	-1.882
dysbindin_like	1.03882	4.62612	3.39549	0.00202991	0.0182947	-1.44935
transmembrane_protein_147	0.639655	5.91287	3.39537	0.00203053	0.0182947	-1.61388
vinculin	0.794203	6.97519	3.39525	0.00203115	0.0182947	-1.75006
ornithine_decarboxylase_antizyme_1_a	0.527543	9.29525	3.39401	0.00203769	0.0182947	-1.99802
ES1_protein_homolog_mitochondrial_a	-1.78539	4.22837	-3.39372	0.00203922	0.0182947	-1.40844
nicotinamide_N_methyltransferase_like_c	-1.84036	3.25187	-3.39174	0.00204972	0.0183273	-1.36067
cell_cycle_control_protein_50A	0.816455	6.56184	3.39135	0.00205183	0.0183273	-1.70665
galectin_1	-1.16252	4.85783	-3.38962	0.00206104	0.0183524	-1.48789
mitochondrial_ornithine_transporter_1_a	1.05745	7.96655	3.38913	0.00206364	0.0183524	-1.87843
serine_threonine_protein_phosphatase_2A_catalytic_subunit_beta	0.732348	6.26402	3.38673	0.00207655	0.0184271	-1.68003
fatty_acid_amide_hydrolase_like	0.762554	6.40763	3.38414	0.00209053	0.018511	-1.70623
hematological_and_neurological_expressed_1_protein_b	0.86562	6.19295	3.3822	0.00210102	0.0185636	-1.6766
tubulin_alpha_chain_like_2	1.01363	6.47776	3.37342	0.00214934	0.0189495	-1.73352
protein_SON	0.863438	5.73948	3.37041	0.00216614	0.0190564	-1.64755
ER_lumen_protein_retaining_receptor_2	0.753831	7.30651	3.36924	0.00217275	0.0190735	-1.85521
ADP_ribose_pyrophosphatase_mitochondrial	0.713219	6.40295	3.36818	0.00217872	0.0190849	-1.74121
histone_H3_3_a	0.698066	7.6656	3.3621	0.0022132	0.0193006	-1.91586
PDZ_and_LIM_domain_1	-0.534506	7.82641	-3.36064	0.00222162	0.0193006	-1.93971
histone_lysine_N_methyltransferase_2D	0.746335	5.44025	3.35945	0.00222847	0.0193006	-1.63968
protein_PET100_homolog_mitochondrial_like	0.878814	5.6545	3.35917	0.00223006	0.0193006	-1.66583
ras_related_protein_Rab_2B	0.703362	5.74947	3.35811	0.0022362	0.0193006	-1.68263
transmembrane_protein_109	0.681128	6.91012	3.3581	0.00223623	0.0193006	-1.83395
Deoxynucleoside_triphosphate_triphosphohydrolase_SAMHD1	1.05296	4.09745	3.35806	0.00223644	0.0193006	-1.48435
transient_receptor_potential_cation_channel_subfamily_M_member_5_like	0.711057	8.33763	3.35554	0.00225107	0.0193192	-2.00413
transcription_activator_BRG1	0.782276	5.43631	3.355	0.00225421	0.0193192	-1.649
ER_membrane_protein_complex_subunit_10_precursor	0.880663	5.13365	3.35484	0.00225516	0.0193192	-1.60852
E3_ubiquitin_protein_ligase_UHRF1	1.33804	4.65443	3.35401	0.00225999	0.0193192	-1.54674
glycoprotein_N_acetylgalactosamine_3_beta_galactosyltransferase_1_B	0.874807	6.6395	3.35357	0.00226259	0.0193192	-1.80506
Breast_cancer_anti_estrogen_resistance_protein_3	0.616371	5.82884	3.35281	0.002267	0.0193192	-1.70572
replication_protein_A_14_kDa_subunit	0.84691	5.45543	3.34877	0.00229078	0.0194697	-1.6646
topoisomerase_DNA_II_alpha	0.899283	6.19357	3.34739	0.00229899	0.0194697	-1.76442
adenine_phosphoribosyltransferase	1.01067	4.85399	3.34612	0.00230653	0.0194697	-1.59205
urokinase_type_plasminogen_activater	-0.75151	6.49904	-3.34562	0.00230949	0.0194697	-1.80864
butyrophilin_subfamily_3_member_A1	-1.41054	5.7365	-3.34432	0.00231726	0.0194697	-1.6984
ras_related_protein_Rab_6A	0.835284	6.40154	3.34428	0.00231751	0.0194697	-1.80055
TSC22_domain_family_protein_3	-0.871425	6.84311	-3.34419	0.00231805	0.0194697	-1.85625
BRO1_domain_containing_protein_BROX	0.794949	5.5546	3.33741	0.00235896	0.0197484	-1.70621
histone_acetyltransferase_type_B_catalytic_subunit	0.616744	6.25733	3.33709	0.00236091	0.0197484	-1.80009
glutamate_dehydrogenase_1	0.91033	8.38403	3.33529	0.00237189	0.0197997	-2.05668
tubulin_alpha_chain_1	-1.3538	5.0821	-3.33235	0.00238996	0.0199098	-1.64079
zinc_finger_protein_593	-0.557537	8.81662	-3.32144	0.00245806	0.0204321	-2.13592
sarcalumenin_piece2	-1.49701	3.82684	-3.32072	0.00246266	0.0204321	-1.55205
transcription_initiation_factor_IIE_subunit_beta	0.910294	5.52856	3.31907	0.00247313	0.0204773	-1.7442
phosphatidylinositol_4_phosphate_5_kinase_type_1_beta	0.782665	5.8378	3.316	0.00249278	0.0205254	-1.79472
epithelial_membrane_protein_2	0.482969	8.50088	3.31597	0.00249298	0.0205254	-2.11889
protein_kinase_cAMP_dependent_catalytic_beta	0.779975	6.34609	3.3158	0.00249402	0.0205254	-1.8614
Pumilio_homolog_2	1.00757	5.3738	3.31481	0.0025004	0.0205365	-1.7371
DNAJ_homolog_subfamily_C_member_3_a	0.813097	6.13183	3.31284	0.00251313	0.0205996	-1.84093
sorting_nexin_18	0.749155	5.77994	3.3107	0.00252701	0.0206718	-1.80109
14_3_3_protein_zeta_delta	0.661499	7.95627	3.30717	0.00255006	0.0207241	-2.08255
alpha_beta_hydrolase_domain_containing_protein_14A	0.888927	5.31108	3.30709	0.00255055	0.0207241	-1.74412
exosome_component_10	0.8328	5.00913	3.30701	0.0025511	0.0207241	-1.70723
argininosuccinate_lyase	0.647758	6.54921	3.30591	0.00255836	0.0207241	-1.91315
glutathione_S_transferase_alpha_3	0.884556	5.03011	3.30554	0.00256079	0.0207241	-1.71422
60_kDa_heat_shock_protein_mitochondrial	0.611352	7.71045	3.30507	0.00256386	0.0207241	-2.06217
MARCKS_like_protein	-1.04418	7.59626	-3.30321	0.00257613	0.0207822	-2.04858
S_adenosyl_L_methionine_dependent_tRNA_4_demethylwyosine_synthase	0.970889	4.50352	3.29822	0.0026094	0.021009	-1.66384
proteasome_prosome_macropain_subunit_alpha_type_2	0.717909	6.70562	3.29745	0.00261459	0.0210094	-1.95184
coatomer_protein_complex_subunit_gamma_1	0.906545	6.03899	3.29458	0.00263394	0.0210457	-1.87075
adenylate_cyclase_type_4	0.716985	6.59513	3.29446	0.00263475	0.0210457	-1.94505
apoptosis_inhibitor_5	0.718867	6.07327	3.29318	0.00264341	0.0210457	-1.88024
far_upstream_element_FUSE_binding_protein_3	0.765915	7.09358	3.29281	0.00264592	0.0210457	-2.01401
AP_1_complex_subunit_sigma_1A	0.629227	6.89278	3.29265	0.00264703	0.0210457	-1.98933
far_upstream_element_binding_protein_2_like	0.506163	8.51384	3.292	0.00265142	0.0210457	-2.17777
protein_kish_B	0.946488	5.44111	3.29109	0.00265763	0.0210457	-1.79936
nuclear_migration_protein_nudC	0.809619	5.70948	3.29054	0.00266138	0.0210457	-1.83716
RING_finger_protein_112	1.05492	5.65908	3.28994	0.00266552	0.0210457	-1.83329
eukaryotic_translation_initiation_factor_3_subunit_L	0.437115	8.22449	3.28894	0.00267237	0.0210591	-2.1568
toll_like_receptor_2	1.20243	5.50304	3.28508	0.00269898	0.0212278	-1.81581
L_amino_oxidase_like	2.06236	9.57112	3.28299	0.00271351	0.021301	-2.28245
sorting_nexin_33	0.873927	5.42082	3.28155	0.00272352	0.0213144	-1.82127
ras_related_C3_botulinum_toxin_substrate_2	-0.933786	4.95165	-3.28011	0.00273365	0.0213144	-1.7621
E3_ubiquitin_protein_ligase_SIAH1	1.03489	4.80522	3.27976	0.00273608	0.0213144	-1.74451
cyclin_I_like_b	-0.97737	5.65815	-3.27909	0.00274077	0.0213144	-1.85363
tyrosine_protein_kinase_STYK1	1.09112	5.60044	3.27831	0.00274625	0.0213144	-1.84569
heterogeneous_nuclear_ribonucleoprotein_A1	-0.49552	8.41814	-3.27827	0.00274654	0.0213144	-2.20365
biogenesis_of_lysosomal_organelles_complex_1_subunit_2	-0.636382	6.20131	-3.27653	0.00275881	0.0213462	-1.9371
prostatic_acid_phosphatase	0.928448	5.79206	3.27621	0.00276109	0.0213462	-1.88286
profilin_2_b	-1.42252	4.7224	-3.26942	0.0028096	0.0216801	-1.74456
polyubiquitin_C_like	-0.427302	9.42573	-3.26825	0.00281801	0.021704	-2.32005
L_threonine_3_dehydrogenase_mitochondrial_like	-1.13547	7.40573	-3.26558	0.00283736	0.021776	-2.11396
sulfotransferase_family_cytosolic_2B_member_1_a	1.27997	4.99197	3.26549	0.00283803	0.021776	-1.7955
F_box_only_protein_2	-1.09809	3.85602	-3.26299	0.00285625	0.0218447	-1.68588
TPA_induced_transmembrane_protein	-0.946094	5.21254	-3.26279	0.00285769	0.0218447	-1.83536
BRISC_complex_subunit_Abro1	0.838108	4.62667	3.2614	0.00286789	0.0218817	-1.76579
tumor_necrosis_factor_receptor_superfamily_member_1A_precursor	0.483489	7.80913	3.25965	0.00288075	0.0219388	-2.18386
ubiquitin_conjugating_enzyme_E2_H	0.933124	5.05436	3.25823	0.00289129	0.0219781	-1.82743
macrophage_capping_protein	0.424718	12.051	3.25458	0.00291841	0.022143	-2.57326
heterogeneous_nuclear_ribonucleoprotein_Q	1.31611	4.19712	3.25022	0.00295115	0.0223499	-1.74314
disintegrin_and_metalloproteinase_domain_containing_protein_10	0.732051	6.22119	3.24518	0.00298942	0.022549	-2.01549
26S_protease_regulatory_subunit_6A	0.551303	7.12448	3.24485	0.00299193	0.022549	-2.13463
mucin_4	-2.00479	6.93692	-3.24404	0.00299816	0.022549	-2.08624
3_phosphoinositide_dependent_protein_kinase_1	1.34293	4.84355	3.24386	0.00299953	0.022549	-1.82894
transmembrane_protein_120B	-0.430413	9.47325	-3.24182	0.00301522	0.0226138	-2.3883
sodium_bile_acid_cotransporter_7	0.832673	5.59932	3.24118	0.00302015	0.0226138	-1.9426
ryanodine_receptor_1_a	-1.63861	4.28224	-3.24058	0.00302478	0.0226138	-1.76893
sodium_potassium_transporting_ATPase_subunit_alpha_1_b	-1.20171	5.09532	-3.23946	0.00303347	0.0226373	-1.86833
glycine_tRNA_ligase	-0.48488	8.12653	-3.23601	0.0030603	0.0227745	-2.27644
dual_specificity_protein_phosphatase_22	0.885145	6.28164	3.23566	0.00306301	0.0227745	-2.04455
insulin_degrading_enzyme	0.795284	6.26868	3.22858	0.00311888	0.0230869	-2.06165
ras_related_protein_Rap_2c	0.923216	5.58192	3.22808	0.0031229	0.0230869	-1.96803
transcription_factor_BTF3_homolog_4	0.514297	7.7388	3.22788	0.00312447	0.0230869	-2.25163
ferredoxin_1_adrenodoxin	0.690655	5.16871	3.22748	0.00312765	0.0230869	-1.91745
abscission_NoCut_checkpoint_regulator	-0.815247	4.93757	-3.22592	0.00314015	0.0230872	-1.88452
dehydrogenase_reductase_SDR_family_member_9	0.891329	6.08416	3.22546	0.0031438	0.0230872	-2.04155
nuclear_protein_1	1.01211	7.31827	3.225	0.00314752	0.0230872	-2.20043
calcium_uniporter_protein_mitochondrial_b	0.436494	8.11234	3.224	0.00315553	0.0230872	-2.30302
alpha_and_gamma_adaptin_binding_protein_p34	0.842619	5.41733	3.22356	0.00315913	0.0230872	-1.95958
CSC1_like_protein_2	1.04328	6.43979	3.22325	0.00316162	0.0230872	-2.09084
ras_related_protein_Rab_18	0.714945	6.06649	3.2193	0.00319358	0.0232789	-2.05657
annexin_A5b	0.558084	8.19429	3.21848	0.00320032	0.0232865	-2.32379
Golgi_to_ER_traffic_protein_4_homolog	0.770696	4.93896	3.21751	0.00320824	0.0233025	-1.90846
clathrin_light_chain_B	0.524388	8.13632	3.2147	0.00323127	0.0234281	-2.32714
succinyl_CoA_ligase_GDP_forming_subunit_beta_mitochondrial	1.03113	5.55326	3.21309	0.0032446	0.0234831	-1.99972
trafficking_protein_particle_complex_6B	0.819936	5.8272	3.21138	0.00325874	0.0235437	-2.04244
cyclin_dependent_kinase_inhibitor_1B_b	-0.79475	7.81861	-3.20582	0.00330522	0.0238373	-2.31173
14_3_3_protein_epsilon	0.37115	9.79594	3.20497	0.00331239	0.0238469	-2.50372
calcium_and_integrin_binding_protein_1	0.669262	6.42622	3.20201	0.00333741	0.0239847	-2.1452
three_prime_repair_exonuclease_2	0.754854	9.57917	3.20122	0.00334414	0.0239908	-2.49232
DDB1_and_CUL4_associated_factor_15	0.853979	4.56589	3.19873	0.00336535	0.0241006	-1.90472
PRKCA_binding_protein	0.953846	5.40352	3.19692	0.00338089	0.0241689	-2.01582
nucleosome_assembly_protein_1_like_1	-0.367461	9.6165	-3.19624	0.00338673	0.0241689	-2.51075
actin_aortic_smooth_muscle	-1.22588	6.33266	-3.19288	0.00341584	0.0243342	-2.14765
U8_snoRNA_decapping_enzyme	-0.987629	4.11756	-3.19067	0.00343509	0.0244255	-1.87279
transmembrane_protein_248_like_b	-1.10714	4.57566	-3.19003	0.00344063	0.0244255	-1.91816
Golgi_reassembly_stacking_protein_1	0.72598	6.09174	3.18899	0.00344973	0.0244476	-2.13063
THAP_domain_containing_protein_4	0.835831	6.16476	3.18812	0.00345745	0.0244598	-2.14123
collagen_alpha_1_XXVIII_chain	1.38122	5.3496	3.18705	0.00346683	0.0244838	-2.02204
ganglioside_induced_differentiation_associated_protein_2	1.01409	4.52172	3.18496	0.00348527	0.0245715	-1.93066
calcyphosin_like_protein	1.21584	3.67225	3.18241	0.0035079	0.0246884	-1.85733
inosine_5_monophosphate_dehydrogenase_2	-0.73971	6.2035	-3.17992	0.00353018	0.0248024	-2.16754
Fam53A_protein	-0.852173	6.24735	-3.17629	0.00356281	0.0249887	-2.17851
serine_threonine_protein_phosphatase_2A_catalytic_subunit_alpha_isoform	-0.51341	8.62278	-3.17222	0.0035998	0.0251776	-2.47913
periodic_tryptophan_protein_1_homolog	-0.502284	7.19248	-3.17197	0.00360208	0.0251776	-2.31941
lipoamide_acyltransferase_component_of_branched_chain_alpha_keto_acid_dehydrogenase_complex_mitochondrial	0.711107	5.44133	3.17103	0.0036107	0.0251946	-2.08303
phenazine_biosynthesis_like_domain_containing_protein	-0.725942	5.10451	-3.1692	0.00362756	0.0252691	-2.04337
cysteine_desulfurase_mitochondrial	0.79482	5.39818	3.16617	0.00365548	0.0254202	-2.08929
eukaryotic_translation_initiation_factor_3_subunit_G	-0.36741	8.29676	-3.16075	0.00370605	0.0257281	-2.47551
suppressor_of_tumorigenicity_14_protein_homolog_b	0.642855	7.46635	3.15967	0.00371621	0.0257548	-2.38262
ArfGAP_with_dual_PH_domains_1	0.700487	7.47159	3.15814	0.00373068	0.025787	-2.38184
syntaxin_binding_protein_3	0.766894	5.48749	3.15784	0.0037335	0.025787	-2.12215
transcription_initiation_factor_TFIID_subunit_10	0.579863	5.89559	3.15637	0.00374744	0.0258396	-2.18312
cytohesin_1	0.85736	5.73963	3.15322	0.0037774	0.0259774	-2.16519
exocyst_complex_component_3	1.01555	5.15293	3.15293	0.00378015	0.0259774	-2.08469
tubulin_gamma_1_chain	0.919811	5.56553	3.14829	0.00382487	0.0262406	-2.15299
transforming_acidic_coiled_coil_containing_protein_2_b	0.816228	7.04089	3.14677	0.00383958	0.0262973	-2.35404
mRNA_cap_guanine_N7_methyltransferase	0.692945	5.70847	3.13871	0.00391858	0.0267934	-2.19926
trifunctional_enzyme_subunit_beta_mitochondrial	-0.777966	5.84671	-3.13699	0.00393568	0.0268653	-2.21755
NEDD8	0.619469	6.54318	3.13603	0.00394521	0.0268834	-2.31709
L_fucose_kinase	1.0168	5.3504	3.13525	0.00395306	0.0268834	-2.15639
mitochondrial_import_receptor_subunit_TOM6_homolog	0.587742	6.27988	3.13474	0.0039581	0.0268834	-2.28365
phosphatidylinositol_transfer_protein_alpha	0.751188	8.22532	3.13267	0.00397893	0.0269801	-2.53065
piggyBac_transposable_element_derived_protein_5	0.633588	7.61707	3.12866	0.00401937	0.0271975	-2.47415
SNW_domain_containing_1	0.601097	5.48253	3.12789	0.00402721	0.0271975	-2.1947
translocation_protein_SEC63_homolog	0.691513	6.22195	3.1272	0.00403423	0.0271975	-2.29599
coatomer_subunit_zeta_1	0.547739	7.18455	3.12686	0.00403765	0.0271975	-2.42329
PX_domain_containing_protein_kinase_like_protein	0.805425	5.55576	3.12504	0.00405623	0.0272643	-2.20779
60S_acidic_ribosomal_protein_P0	-0.253139	11.831	-3.12459	0.00406093	0.0272643	-2.8694
eukaryotic_translation_initiation_factor_4_gamma_1_a	0.934088	6.45167	3.1222	0.00408545	0.0273839	-2.33415
alpha_1_6_mannosyl_glycoprotein_2_beta_N_acetylglucosaminyltransferase_like	0.67012	7.21721	3.12067	0.00410127	0.0274449	-2.443
ADP_ribosylation_factor_GTPase_activating_protein_3	0.783334	6.83793	3.11968	0.00411151	0.0274684	-2.39479
DEK_oncogene	1.0113	5.78645	3.11781	0.00413089	0.0275527	-2.25435
golgi_SNAP_receptor_complex_member_1	0.741358	5.61606	3.11184	0.00419353	0.0278414	-2.24944
sarcospan	-1.33175	4.7126	-3.11164	0.00419564	0.0278414	-2.11406
Xin_actin_binding_repeat_containing_protein_2	-1.26844	4.02276	-3.11117	0.00420063	0.0278414	-2.04481
E3_uniquitin_protein_ligase_UBR3	0.919822	5.52829	3.1111	0.00420144	0.0278414	-2.23394
synaptotagmin_like_protein_1	0.983394	5.38804	3.10566	0.00425935	0.0281587	-2.22845
rho_GTPase_activating_protein_12	0.970209	4.99682	3.10531	0.00426313	0.0281587	-2.1733
RNA_binding_protein_NOB1	0.839205	5.23196	3.10317	0.00428617	0.0282652	-2.21575
proteasomal_ubiquitin_receptor_ADRM1	0.853163	6.09036	3.09783	0.00434416	0.0285854	-2.34281
poly_rC_binding_protein_2_like_protein	-0.82481	4.49926	-3.09741	0.00434873	0.0285854	-2.12724
sorcin	0.502688	8.7676	3.09323	0.00439472	0.0288344	-2.67958
Acidic_leucine_rich_nuclear_phosphoprotein_32_family_member_E2	0.950516	5.37112	3.09268	0.00440074	0.0288344	-2.25479
acetyl_CoA_acetyltransferase_cystolic	0.736489	5.63957	3.09203	0.00440797	0.0288355	-2.29609
UV_excision_repair_protein_RAD23_homolog_A	0.820805	5.64055	3.09112	0.00441802	0.028855	-2.29707
echinoderm_microtubule_associated_protein_like_3	0.651564	6.19018	3.0874	0.00445958	0.0290799	-2.38431
translocating_chain_associated_membrane_protein_1	0.655211	6.29728	3.08648	0.00446988	0.0290884	-2.40001
putative_ferric_chelate_reductase_1_like	0.934691	7.93827	3.08601	0.00447514	0.0290884	-2.60878
BUB3_interacting_and_GLEBS_motif_containing_protein_ZNF207	0.698001	6.01277	3.08483	0.0044884	0.0291282	-2.36687
ammonium_transporter_Rh_type_C	0.988494	7.40737	3.08166	0.00452434	0.0292866	-2.55304
serine_threonine_protein_kinase_MARK2	0.920289	5.75791	3.08141	0.00452715	0.0292866	-2.33603
vimentin_a	-0.623955	9.4974	-3.08056	0.00453687	0.029303	-2.7765
APH1A_gamma_secretase_subunit	0.993296	5.34242	3.07872	0.00455779	0.0293916	-2.28509
deoxyhypusine_synthase	1.38513	6.12748	3.07475	0.00460342	0.029639	-2.39523
insulin_like_growth_factor_binding_protein_2_precursor_b	-1.45901	3.20873	-3.07037	0.00465435	0.0299198	-2.08348
7_dehydrocholesterol_reductase	0.775102	5.82654	3.06504	0.00471696	0.0302746	-2.38797
ribose_phosphate_pyrophosphokinase_2	-0.961364	5.487	-3.06339	0.00473648	0.0303521	-2.33603
eukaryotic_translation_initiation_factor_3_subunit_A_2	-0.545312	6.88418	-3.05511	0.00483566	0.0309392	-2.55346
metalloreductase_STEAP3	0.848501	4.9635	3.05287	0.00486285	0.0310644	-2.29215
protein_fem_1_homolog_B	0.710584	5.36068	3.04918	0.00490796	0.0313036	-2.35551
rho_guanine_nucleotide_exchange_factor_4	0.76098	5.91874	3.04341	0.00497928	0.0316658	-2.44829
sorting_nexin_3	0.624943	6.53153	3.04334	0.00498027	0.0316658	-2.5333
fatty_acyl_CoA_reductase_1	0.674025	6.38369	3.0425	0.00499071	0.0316829	-2.51449
essential_MCU_regulator_mitochondrial_precursor	0.463833	8.47355	3.0401	0.00502067	0.0318128	-2.77655
WASH_complex_subunit_CCDC53	0.558499	6.55393	3.03907	0.00503359	0.0318128	-2.54696
polypeptide_N_acetylgalactosaminyltransferase_1	0.734192	5.21986	3.039	0.00503455	0.0318128	-2.35911
lymphocyte_specific_protein_1	-0.720676	6.11032	-3.03602	0.00507213	0.0320007	-2.49223
aspartate_aminotransferase_2	0.553715	9.21908	3.03338	0.00510564	0.0321624	-2.86106
nesprin_1	-1.32443	5.15897	-3.03244	0.00511771	0.0321887	-2.35119
RNA_polymerase_associated_protein_RTF1_homolog	0.807351	5.59914	3.02962	0.0051538	0.0323658	-2.43691
Calcium_calmodulin_dependent_protein_kinase_type_II_subunit_gamma	0.469881	7.56414	3.02887	0.00516347	0.0323768	-2.70341
malectin	0.642001	6.89459	3.02713	0.00518598	0.0324332	-2.61957
O_acetyl_ADP_ribose_deacetylase_MACROD1	-1.44482	3.62359	-3.02694	0.00518835	0.0324332	-2.2045
maestro_heat_like_repeat_containing_protein_family_member_1	0.748571	6.45842	3.02419	0.00522408	0.0325888	-2.56553
forkhead_box_protein_K2_b	-0.604399	5.91778	-3.0238	0.00522922	0.0325888	-2.49238
utrophin	-1.23965	4.8715	-3.02294	0.0052404	0.0326087	-2.3305
histocompatibility_minor_13	0.965563	5.55845	3.02009	0.00527778	0.032758	-2.45
N_alpha_acetyltransferase_20	0.787245	5.51714	3.01989	0.00528044	0.032758	-2.44615
fatty_acid_desaturase_1	1.55224	3.71201	3.01917	0.00528994	0.0327671	-2.22714
PDZ_and_LIM_domain_2	-0.518111	8.13187	-3.01682	0.00532096	0.0329093	-2.79673
pre_mRNA_processing_factor_6_a	0.759425	5.14512	3.01487	0.00534691	0.0330042	-2.40398
GDP_mannose_4_6_dehydratase	0.573996	8.77588	3.01312	0.00537023	0.0330042	-2.86836
pyruvate_carboxylase_mitochondrial	0.995822	7.48099	3.01272	0.00537555	0.0330042	-2.7233
grainyhead_like_protein_1_homolog	0.597618	7.56741	3.01204	0.00538473	0.0330042	-2.7418
glutathione_S_transferase_P_like_d	1.33323	3.15709	3.01162	0.00539033	0.0330042	-2.20776
NADH_dehydrogenase_ubiquinone_1_beta_subcomplex_subunit_3	0.56954	5.99281	3.01152	0.00539169	0.0330042	-2.53304
heat_shock_protein_HSP_90_alpha	-0.409963	11.8954	-3.01143	0.0053929	0.0330042	-3.14314
splicing_factor_45	0.75877	5.28406	3.01006	0.00541126	0.033067	-2.43558
leucine_rich_repeat_containing_protein_1	0.667853	6.26925	3.00865	0.00543031	0.0331271	-2.57696
dehydrodolichyl_diphosphate_synthase_complex_subunit_NUS1	0.685947	5.92874	3.00813	0.00543733	0.0331271	-2.5319
derlin_1	0.720341	6.17351	3.00738	0.00544753	0.0331398	-2.56706
ubiquitin_conjugating_enzyme_E2K	0.520823	6.44126	3.00429	0.00548957	0.0333135	-2.61165
aminoacyl_tRNA_synthetase_complex_interacting_multifunctional_protein_1	-0.428866	7.784	-3.00355	0.00549971	0.0333135	-2.78925
Sigma_non_opioid_intracellular_receptor_1	0.639175	6.0492	3.00348	0.00550057	0.0333135	-2.55908
NADH_dehydrogenase_1_beta_subcomplex_subunit_7	0.520576	6.84745	3.002	0.00552092	0.0333866	-2.67186
protein_S100_A13	0.619969	13.7475	3.00141	0.00552898	0.0333866	-3.30997
trans_Golgi_network_integral_membrane_protein_2	0.80017	7.11267	2.99885	0.00556431	0.0335503	-2.71245
sperm_associated_antigen_7_homolog	0.807123	4.91028	2.99682	0.00559249	0.0336704	-2.41135
proteasome_subunit_alpha_type_3	0.552195	7.62603	2.99537	0.00561264	0.033742	-2.788
MKI67_FHA_domain_interacting_nucleolar_phosphoprotein	-0.484707	7.97158	-2.99396	0.00563232	0.0337859	-2.8324
solute_carrier_family_15_member_2	0.925649	4.74049	2.99308	0.00564474	0.0337859	-2.39786
peptidyl_prolyl_cis_trans_isomerase_FKBP10	0.690231	6.93579	2.99257	0.00565186	0.0337859	-2.70452
SURP_and_G_patch_domain_containing_protein_2_a	0.809699	6.4143	2.99233	0.00565522	0.0337859	-2.63253
T_cell_lymphoma_invasion_and_metastasis_inducing_protein_1	0.957717	6.25259	2.9919	0.00566133	0.0337859	-2.60886
UPF0577_protein_KIAA1324_like_homolog	1.00794	7.13415	2.9905	0.00568093	0.0338089	-2.73221
transmembrane_9_superfamily_member_2_precursor_b	0.647003	7.36684	2.99045	0.00568175	0.0338089	-2.76665
alpha_tectorin_like_b	-2.15109	5.61998	-2.98913	0.00570038	0.0338368	-2.48831
fizzy_related_protein_homolog	0.828243	4.87263	2.98894	0.00570302	0.0338368	-2.42448
lysozyme_G_like_1	-1.78387	4.59495	-2.98575	0.00574844	0.0340345	-2.37452
COP9_signalosome_complex_subunit_6	0.632783	5.99207	2.98489	0.00576061	0.0340345	-2.59393
ras_related_protein_Rab_10_b	1.02387	4.9895	2.98484	0.00576136	0.0340345	-2.44705
ubiquitin_carboxyl_terminal_hydrolase_33	0.706602	5.75421	2.98391	0.00577469	0.0340609	-2.56268
toll_like_receptor_7	0.841793	4.62355	2.98313	0.00578592	0.0340609	-2.40272
Casein_kinase_I_alpha	0.376066	9.34103	2.98278	0.00579086	0.0340609	-2.99097
xaa_Pro_aminopeptidase_1	-0.841269	7.59292	-2.98012	0.00582916	0.0341745	-2.81628
adiponectin_receptor_protein_1	0.907055	4.90724	2.97979	0.00583399	0.0341745	-2.44875
vacuolar_protein_sorting_associated_protein_26A	0.720843	6.33927	2.9797	0.00583529	0.0341745	-2.65201
junctophilin_2	-1.66435	5.07337	-2.9762	0.00588612	0.0344228	-2.46639
lysophosphatidylcholine_acyltransferase_5	0.752677	5.4985	2.97088	0.0059643	0.0348302	-2.55501
DNA_directed_RNA_polymerases_I_II_and_III_subunit_RPABC1	0.709601	5.25536	2.96726	0.00601797	0.0350934	-2.52735
methylmalonate_semialdehyde_dehydrogenase_acylating_mitochondrial	0.394031	8.41942	2.96407	0.00606565	0.0353209	-2.94881
cyclin_dependent_kinase_inhibitor_1_a	-0.94043	5.63115	-2.96329	0.00607747	0.0353346	-2.58693
ribosomal_protein_S5	-0.283809	10.9841	-2.96277	0.00608531	0.0353346	-3.1792
calpain_2_catalytic_subunit	0.593191	8.50889	2.96015	0.00612474	0.0355131	-2.96556
mitochondrial_carnitine_acylcarnitine_carrier_protein	0.654753	5.98798	2.95859	0.00614842	0.0355998	-2.65302
calpain_5_like	0.893611	6.20388	2.95674	0.00617666	0.0357126	-2.68421
trimethyllysine_dioxygenase_mitochondrial	0.915984	4.70756	2.95532	0.0061984	0.0357877	-2.47707
epidermal_growth_factor_receptor	0.750547	5.52246	2.95128	0.00626061	0.036095	-2.60188
cystathionine_gamma_lyase_b	0.768371	6.1651	2.95042	0.00627395	0.036095	-2.69652
inactive_serine_threonine_protein_kinase_PLK5	-1.37949	6.13491	-2.95015	0.00627816	0.036095	-2.67765
surfeit_locus_protein_4_b	0.66428	6.26285	2.94552	0.00635036	0.0364587	-2.72137
F_box_SPRY_domain_containing_protein_1	0.76781	5.19239	2.94365	0.00637971	0.0365758	-2.57278
V_set_and_immunoglobulin_domain_containing_protein_10	0.543353	7.62356	2.93988	0.00643935	0.036866	-2.91691
E3_ubiquitin_protein_ligase_siah2	0.773837	4.65182	2.93789	0.00647099	0.0369952	-2.50925
programmed_cell_death_protein_6_like	0.487438	7.32271	2.93556	0.00650836	0.037096	-2.88859
elongation_factor_1_alpha_2	-1.14343	2.40647	-2.93462	0.00652338	0.037096	-2.34336
2_amino_3_carboxymuconate_6_semialdehyde_decarboxylase	-1.14931	2.95459	-2.93457	0.00652417	0.037096	-2.3642
methionine_tRNA_ligase_cytoplasmic	0.434225	8.23084	2.93452	0.00652498	0.037096	-2.99743
squalene_synthase	1.3248	5.49829	2.93348	0.00654172	0.0371395	-2.63401
nuclease_sensitive_element_binding_protein_1_a	0.626041	6.62309	2.93223	0.00656203	0.0372031	-2.80068
small_nuclear_ribonucleoprotein_G	0.516972	8.17099	2.93162	0.00657177	0.0372066	-2.99644
protein_YIF1A	0.651705	6.05935	2.93066	0.00658742	0.0372435	-2.72622
intelectin_1_galactofuranose_binding_precursor	1.96855	4.70655	2.92568	0.00666879	0.0376515	-2.52179
RNA_polymerase_II_associated_factor_1_homolog	0.833001	5.33341	2.9223	0.00672438	0.0379129	-2.63996
poly_A_polymerase_alpha	0.81189	5.86142	2.92023	0.00675879	0.0380543	-2.72104
transmembrane_protein_161A	0.691976	5.93744	2.91796	0.00679672	0.0381281	-2.73856
mitochondrial_carrier_2	0.608695	6.55696	2.91717	0.00680989	0.0381281	-2.82553
NADH_dehydrogenase_ubiquinone_1_alpha_subcomplex_subunit_6	0.621944	5.75983	2.9171	0.0068111	0.0381281	-2.71549
solute_carrier_family_25_member_46	0.863306	4.76586	2.91703	0.00681213	0.0381281	-2.57028
26S_protease_regulatory_subunit_8	0.565652	6.62194	2.91665	0.0068186	0.0381281	-2.83553
acyl_CoA_dehydrogenase_family_member_9_mitochondrial	0.711353	5.15233	2.91212	0.00689493	0.0385022	-2.63781
mannosyl_oligosaccharide_glucosidase	0.946441	4.75728	2.91089	0.0069159	0.0385241	-2.58027
proteasome_subunit_beta_type_3	0.806994	6.21017	2.91025	0.00692674	0.0385241	-2.79002
serine_palmitoyltransferase_1	1.13772	4.34412	2.91018	0.00692786	0.0385241	-2.5277
transmembrane_protein_248_a	0.64443	6.4464	2.90967	0.00693661	0.0385241	-2.82804
fasciculation_and_elongation_protein_zeta_1	-0.559507	5.91523	-2.90803	0.00696467	0.0386274	-2.75852
protein_tyrosine_phosphatase_type_IV_1	1.01179	5.51263	2.90265	0.00705719	0.0390431	-2.70851
LIM_domain_kinase_2	0.689055	6.61371	2.90256	0.00705876	0.0390431	-2.86682
pre_B_cell_leukemia_transcription_factor_interacting_protein_1	-1.31591	3.85088	-2.89937	0.00711431	0.0392972	-2.50026
DNA_damage_binding_protein_1	0.687857	5.7452	2.89852	0.00712917	0.039326	-2.75573
dynactin_4_p62	0.58037	5.45497	2.89703	0.00715523	0.0394165	-2.71882
sec1_family_domain_containing_protein_1	0.611663	5.66506	2.89205	0.00724325	0.0398175	-2.76068
ragulator_complex_protein_LAMTOR2	0.428829	7.03327	2.8918	0.00724753	0.0398175	-2.94985
mitochondrial_import_inner_membrane_translocase_subunit_TIM13	0.859809	5.26512	2.89044	0.00727185	0.0398921	-2.69831
superkiller_viralicidic_activity_2_like_2	-0.481479	7.39238	-2.88994	0.00728064	0.0398921	-3.00184
CDGSH_iron_sulfur_domain_1	0.733175	5.39596	2.88828	0.00731034	0.0400011	-2.7266
cold_shock_domain_containing_C2	0.381833	7.90914	2.88716	0.00733056	0.0400313	-3.07119
tropomyosin_beta_chain_2	-0.736806	8.70784	-2.88688	0.00733548	0.0400313	-3.15415
polycomb_group_RING_finger_protein_5	0.835065	5.83311	2.8803	0.00745467	0.0406275	-2.80866
Max_interacting_protein_1	-0.80027	7.03809	-2.87648	0.00752463	0.0409541	-2.98188
3_methyl_2_oxobutanoate_dehydrogenase_lipoamide_kinase_mitochondrial	0.593356	7.02718	2.87536	0.00754529	0.0410118	-2.98455
sestrin_1	-1.16896	4.24282	-2.87376	0.00757498	0.0411047	-2.59393
ras_related_protein_Rab_27B	0.580597	7.48633	2.87335	0.00758252	0.0411047	-3.05124
WD_repeat_containing_protein_46	0.681072	5.67199	2.86909	0.00766189	0.0414799	-2.81108
myelin_associated_neurite_outgrowth_inhibitor	0.856422	6.81859	2.86742	0.00769331	0.0415948	-2.97318
PWWP_domain_containing_protein_2B	0.833455	4.89859	2.8667	0.00770672	0.0416122	-2.70172
SET_domain_containing_protein_5	0.623863	5.99835	2.86496	0.00773956	0.0417343	-2.86556
induced_myeloid_leukemia_cell_differentiation_protein_Mcl_1_homolog	0.33795	8.88338	2.86404	0.00775695	0.0417729	-3.22322
cyclin_dependent_kinase_11B	0.780576	4.57304	2.86325	0.00777189	0.0417982	-2.6642
methylmalonic_aciduria_and_homocystinuria_type_D_protein_mitochondrial	0.785542	5.05103	2.85933	0.00784675	0.0421453	-2.74003
protein_FAM110A	0.965768	4.48785	2.85788	0.00787443	0.042229	-2.66056
smoothelin_like_protein_2	-1.18482	4.52062	-2.85729	0.00788594	0.042229	-2.66205
glutaredoxin_2	1.03705	3.70911	2.8569	0.00789337	0.042229	-2.57789
polypeptide_N_acetylgalactosaminyltransferase_3	1.15135	4.29822	2.85448	0.00794016	0.0424237	-2.64308
fragile_X_mental_retardation_syndrome_related_protein_1	-1.31078	4.6428	-2.85392	0.007951	0.0424261	-2.68115
transcription_elongation_factor_1_homolog	1.09488	4.42237	2.85305	0.00796785	0.0424605	-2.66308
ras_related_protein_Rab_5A	0.835654	4.66561	2.85034	0.0080207	0.0426865	-2.7048
nucleobindin_2	0.867773	5.58432	2.84655	0.008095	0.0429696	-2.8414
chromodomain_helicase_DNA_binding_protein_4	0.641523	7.38428	2.84615	0.00810297	0.0429696	-3.09864
DNA_replication_licensing_factor_mcm4_B	0.815361	4.26709	2.84602	0.00810549	0.0429696	-2.66089
twinfilin_1	1.03664	4.6853	2.84496	0.0081265	0.043013	-2.71901
sestrin_3_like	-0.732591	6.65881	-2.84435	0.00813856	0.043013	-3.0047
elongation_factor_1_beta	-0.351787	10.8145	-2.84401	0.00814528	0.043013	-3.43807
GPN_loop_GTPase_1	0.766287	5.2742	2.84246	0.00817605	0.0430323	-2.80957
small_nuclear_ribonucleoprotein_F	0.437786	8.46337	2.84193	0.00818675	0.0430323	-3.2322
UDP_glucuronic_acid_decarboxylase_1	0.753147	4.78059	2.84175	0.00819026	0.0430323	-2.73789
lathosterol_oxidase	1.27163	4.50834	2.84171	0.00819111	0.0430323	-2.69623
kelch_like_protein_40	-1.04736	5.95709	-2.83815	0.00826225	0.0433502	-2.91345
striatin_interacting_protein_1	0.71652	5.19061	2.83704	0.00828465	0.0434094	-2.81208
epoxide_hydrolase_1_microsomal_xenobiotic_precursor	0.7927	5.31121	2.83603	0.00830511	0.0434094	-2.82762
leucine_rich_repeat_and_transmembrane_domain_containing_protein_2	0.833668	5.50901	2.83601	0.00830542	0.0434094	-2.85749
mesencephalic_astrocyte_derived_neurotrophic_factor	0.752826	6.03796	2.83237	0.00837938	0.0437399	-2.94315
galectin_9	-0.920895	4.49652	-2.83158	0.0083955	0.0437681	-2.71672
thymosin_beta_4_a	-0.331989	11.8895	-2.82947	0.00843851	0.0438852	-3.56312
mothers_against_decapentaplegic_homolog_9	0.572092	6.68926	2.82943	0.00843946	0.0438852	-3.04374
ATP_synthase_subunit_g_mitochondrial	0.450874	8.70738	2.82123	0.00860916	0.0446234	-3.30305
pyridoxal_dependent_decarboxylase_domain_containing_protein_1	0.665591	6.61355	2.8212	0.00860985	0.0446234	-3.05111
ELAV_like_RNA_binding_protein_1	1.10141	4.13578	2.82099	0.00861423	0.0446234	-2.69743
staphylococcal_nuclease_domain_containing_protein_1	-0.527297	7.95507	-2.81836	0.00866938	0.0448522	-3.23167
hematopoietic_lineage_cell_specific_protein_like	0.472495	7.22401	2.81723	0.00869309	0.044918	-3.1435
paraspeckle_component_1	0.827452	6.2861	2.8165	0.00870856	0.044941	-3.01018
cathepsin_L1	0.644856	9.61778	2.81526	0.00873471	0.045019	-3.3984
serine_protease_27_a	0.915396	7.35119	2.81363	0.00876938	0.0451407	-3.16208
cytosolic_phospholipase_A2_gamma_like_a	1.44188	8.66965	2.81207	0.00880261	0.0452547	-3.31273
aminomethyltransferase	0.626872	6.40783	2.81108	0.00882377	0.0453065	-3.04376
SWI_SNF_related_matrix_associated_actin_dependent_regulator_of_chromatin_subfamily_A_member_5	0.614914	6.57659	2.80895	0.00886942	0.0454836	-3.07224
transcription_factor_CP2_like_protein_1	0.909503	6.41499	2.80647	0.00892289	0.0457004	-3.05385
vitamin_K_dependent_gamma_carboxylase	0.800841	4.32405	2.80517	0.00895105	0.0457862	-2.75642
mesenteric_estrogen_dependent_adipogenesis_protein	0.664895	7.98698	2.80466	0.00896208	0.0457862	-3.26466
mucin_5B_1	1.88246	5.25925	2.8031	0.00899607	0.0458416	-2.88028
cytochrome_b5_reductase_3	0.626168	8.30408	2.80297	0.0089989	0.0458416	-3.30243
protein_GPR108	0.670617	5.46817	2.80261	0.0090066	0.0458416	-2.92909
E3_ubiquitin_protein_ligase_RNF144B	0.624999	5.50883	2.80124	0.0090366	0.045937	-2.93724
alanine_tRNA_ligase_cytoplasmic	-0.403016	8.27243	-2.80059	0.00905083	0.0459521	-3.30776
ankyrin_repeat_domain_containing_protein_1_b	-1.35913	3.13111	-2.79953	0.00907397	0.0460124	-2.66408
protein_kinase_C_delta_type	0.648851	6.78649	2.79724	0.00912442	0.0461578	-3.12568
dihydrolipoyllysine_residue_acetyltransferase_component_of_pyruvate_dehydrogenase_complex_mitochondrial	0.741013	5.57034	2.7972	0.00912528	0.0461578	-2.95724
alkaline_ceramidase_3	0.700239	5.922	2.79229	0.00923426	0.0465982	-3.01429
ATP_binding_cassette_sub_family_F_GCN20_member_2	0.308544	9.3336	2.79225	0.00923516	0.0465982	-3.42621
Apolipoprotein_E_piece2	-0.885001	6.7006	-2.79165	0.00924858	0.0466083	-3.12611
filamin_A_interacting_protein_1_like	-1.02152	4.67797	-2.78901	0.00930779	0.0467512	-2.83
myeloid_differentiation_primary_response_protein_MyD88	0.627652	6.828	2.78882	0.00931216	0.0467512	-3.15142
growth_hormone_inducible_transmembrane_protein	0.46669	6.56667	2.78869	0.00931506	0.0467512	-3.11772
succinyl_CoA_3_ketoacid_coenzyme_A_transferase_1_mitochondrial	0.781875	5.41775	2.78835	0.00932275	0.0467512	-2.9503
ataxin_2_like_protein	0.552816	6.03963	2.78689	0.00935556	0.0468582	-3.04651
protein_MAL2	0.910626	5.83781	2.78468	0.0094056	0.0470511	-3.01334
hsp90_co_chaperone_Cdc37	0.540991	6.7187	2.78296	0.00944476	0.0471891	-3.14913
ral_guanine_nucleotide_dissociation_stimulator_like_2	0.607479	6.43337	2.78048	0.00950141	0.0474141	-3.11546
retinol_dehydrogenase_16_b	1.57157	3.81124	2.77714	0.00957838	0.0477398	-2.76039
S_methyl_5_thioadenosine_phosphorylase	0.505446	6.61942	2.7766	0.00959094	0.0477442	-3.15193
misshapen_like_kinase_1	0.626277	6.70626	2.77206	0.00969639	0.0482103	-3.17277
non_POU_domain_containing_octamer_binding_protein	-0.41486	9.59073	-2.77003	0.00974397	0.0483879	-3.50009
ras_related_protein_Rab_2A	0.478021	7.13996	2.76939	0.00975905	0.0484039	-3.2397
abl_interactor_1	0.639325	6.45673	2.7681	0.00978929	0.0484483	-3.1462
mitochondrial_ribosomal_protein_L3	0.770298	5.02424	2.76764	0.00980033	0.0484483	-2.93543
fragile_X_mental_retardation_syndrome_related_protein_2_like	-0.657956	6.80289	-2.7675	0.00980361	0.0484483	-3.19618
metastasis_associated_protein_MTA2	0.799523	5.63549	2.76667	0.00982326	0.0484867	-3.02968
selenoprotein_S	0.540538	7.15551	2.765	0.00986281	0.0486232	-3.25103
sorting_nexin_14	0.793472	4.98973	2.76287	0.00991335	0.0487716	-2.94276
enoyl_CoA_delta_isomerase_1	-0.746342	5.85677	-2.76192	0.00993611	0.0487716	-3.07382
neural_Wiskott_Aldrich_syndrome_protein_like	0.81362	5.09246	2.76145	0.00994724	0.0487716	-2.95974
prefoldin_subunit_6	0.459926	6.70814	2.76136	0.00994958	0.0487716	-3.19628
RNA_binding_protein_fox_1_homolog_2	-1.01499	4.89539	-2.76123	0.00995265	0.0487716	-2.91811
protein_LYRIC	0.742516	6.21931	2.75858	0.0100164	0.0490249	-3.13203
hyaluronan_synthase_1	-0.661252	6.15758	-2.75154	0.0101873	0.0497662	-3.13886
ubiquitin_conjugating_enzyme_E2_R2	0.844668	5.3355	2.75086	0.0102038	0.0497662	-3.02147
epithelial_splicing_regulatory_protein_2	0.639957	8.1918	2.75084	0.0102044	0.0497662	-3.40655
protein_FAM162B_like	0.608938	7.96892	2.74795	0.0102754	0.0500527	-3.38838
fibroblast_growth_factor_binding_protein_1	1.03729	4.82077	2.74679	0.0103041	0.0500719	-2.94623
Cold_inducible_RNA_binding_protein_B_like	0.485182	10.8005	2.74663	0.0103081	0.0500719	-3.65451
serglycin	-0.80053	6.05707	-2.7463	0.0103161	0.0500719	-3.13689
dual_specificity_mitogen_activated_protein_kinase_kinase_4	0.546521	6.02399	2.74513	0.0103453	0.0501199	-3.13548
ribonuclease_T2	1.11183	4.20355	2.74492	0.0103506	0.0501199	-2.86805
microspherule_protein_1	0.730754	5.68403	2.74438	0.0103638	0.0501245	-3.08665
protein_L_isoaspartate_D_aspartate_O_methyltransferase_b	-0.85679	5.71521	-2.74314	0.0103949	0.0501747	-3.08995
cellular_retinoic_acid_binding_protein_2	-0.974148	5.18701	-2.74298	0.0103988	0.0501747	-3.0029
erythrocyte_band_7_integral_membrane_protein	-1.08892	4.41824	-2.73997	0.0104741	0.0504785	-2.90188
amiloride_sensitive_sodium_channel_subunit_alpha	0.597256	5.57317	2.73858	0.0105092	0.0505629	-3.08277
CDGSH_iron_sulfur_domain_containing_protein_2	0.7524	4.99886	2.73829	0.0105164	0.0505629	-2.99549
protein_LSM14_homolog_B	0.690376	5.39234	2.73583	0.0105787	0.0508025	-3.05844
retinoic_acid_induced_protein_1	0.680662	5.27732	2.73483	0.010604	0.0508643	-3.04771
syntaxin_16	0.87472	5.80367	2.73379	0.0106304	0.0509311	-3.12569
eukaryotic_peptide_chain_release_factor_subunit_1	0.804011	5.64576	2.73085	0.0107056	0.0512314	-3.10986
phosphoenolpyruvate_carboxykinase_GTP_mitochondrial_b	1.64853	4.8026	2.7247	0.0108643	0.0519296	-2.98698
mitotic_spindle_organizing_protein_2B	0.760982	4.51846	2.72297	0.0109094	0.0520842	-2.9586
small_ubiquitin_related_modifier_2	-0.357818	7.75023	-2.71936	0.0110039	0.0524574	-3.42888
E3_ubiquitin_protein_ligase_TRIM69_a	0.74576	5.32191	2.71901	0.0110132	0.0524574	-3.08584
protein_FAM49A_like	-0.915372	4.23078	-2.71669	0.0110744	0.0526312	-2.93044
immunoglobulin_associated_J_chain	-1.04987	4.90737	-2.71658	0.0110774	0.0526312	-3.02699
GPN_loop_GTPase_2	0.753591	5.77598	2.71582	0.0110975	0.0526312	-3.15648
serine_threonine_protein_kinase_MARK1	0.553043	6.05983	2.71568	0.0111013	0.0526312	-3.20644
calpain_1_large_subunit	0.48505	9.09871	2.7107	0.0112341	0.0531504	-3.58569
proteasome_prosome_macropain_activator_subunit_3	-0.558431	6.27663	-2.7106	0.0112368	0.0531504	-3.2477
protein_BTG2	-0.461259	9.90946	-2.70744	0.0113218	0.0534905	-3.66668
protein_LSM12_homolog	0.493592	5.73892	2.70687	0.0113371	0.0535008	-3.17789
gamma_aminobutyric_acid_receptor_subunit_gamma_2	1.13636	2.22346	2.7028	0.0114479	0.053961	-2.82197
tropomyosin_alpha_4_chain_isoform_X5	-0.746183	8.74954	-2.70174	0.0114768	0.0540078	-3.57333
cytochrome_b_c1_complex_subunit_7	-0.410484	6.94047	-2.70147	0.0114843	0.0540078	-3.36243
brain_acid_soluble_protein_1	-0.738958	6.20681	-2.70084	0.0115014	0.0540259	-3.25625
FGFR1_oncogene_partner_2_homolog	0.812665	4.65311	2.70011	0.0115215	0.0540585	-3.02571
uroporphyrinogen_decarboxylase	0.446196	7.34978	2.69788	0.0115829	0.054284	-3.4246
rho_related_GTP_binding_protein_RhoN	0.648755	6.3936	2.69707	0.0116051	0.0543257	-3.29287
transmembrane_emp24_domain_trafficking_protein_2	0.518985	8.3412	2.69598	0.0116353	0.0544049	-3.54543
ras_responsive_element_binding_protein_1	0.800199	5.20707	2.69503	0.0116616	0.0544248	-3.1217
casein_kinase_I_isoform_delta	0.592146	6.69481	2.69487	0.0116663	0.0544248	-3.34188
prosaposin	0.623748	9.36799	2.69414	0.0116866	0.0544573	-3.64564
nuclear_receptor_coactivator_5_a	0.678207	6.7857	2.69317	0.0117135	0.0545204	-3.35625
synaptojanin_2_binding_protein	-0.5926	5.55265	-2.69269	0.011727	0.0545212	-3.17936
calpain_small_subunit_1_b	0.367398	9.97289	2.6915	0.0117602	0.0545739	-3.7063
endoplasmic_reticulum_resident_protein_44	0.475471	6.73565	2.69133	0.0117651	0.0545739	-3.35433
DNAJ_homolog_subfamily_C_member_8	-1.08545	4.4522	-2.68709	0.0118844	0.0550648	-3.01984
zinc_finger_protein_638_b	0.650373	5.53565	2.68478	0.0119498	0.0552661	-3.19592
homeodomain_interacting_protein_kinase_3	0.671908	5.8488	2.6846	0.0119549	0.0552661	-3.24318
Tax1_binding_protein_3	1.36343	3.81897	2.68314	0.0119963	0.0553947	-2.95691
peptidyl_prolyl_cis_trans_isomerase_FKBP4	0.800267	6.25135	2.68117	0.0120528	0.0554993	-3.30146
V_type_proton_ATPase_subunit_H	0.780982	5.32176	2.68089	0.0120608	0.0554993	-3.16733
heat_shock_protein_70	-1.01632	3.93807	-2.68047	0.0120729	0.0554993	-2.9736
phosphatidylinositol_5_phosphate_4_kinase_type_2_gamma	0.720584	5.61084	2.68045	0.0120733	0.0554993	-3.21206
tyrosine_protein_kinase_FRK	0.658186	5.21064	2.67893	0.012117	0.0556373	-3.15814
AN1_type_zinc_finger_protein_6	0.355059	7.35982	2.67723	0.0121661	0.0557611	-3.47217
putative_actin_related_protein_2_3_complex_subunit_4	0.374037	8.48652	2.67705	0.0121713	0.0557611	-3.60135
crk_like_protein_b	0.63569	5.60775	2.67438	0.0122488	0.0559997	-3.23059
TPR_and_ankyrin_repeat_containing_protein_1	1.46309	4.30065	2.67431	0.0122508	0.0559997	-3.02812
cleavage_and_polyadenylation_specificity_factor_subunit_3	0.843141	5.36105	2.67166	0.0123281	0.0562902	-3.19152
band_4_1_like_protein_2	-0.734503	5.23964	-2.67024	0.0123697	0.0564168	-3.17372
guanine_nucleotide_binding_protein_G_I_G_S_G_O_subunit_gamma_10	-0.484897	6.20402	-2.666	0.0124946	0.0569175	-3.33538
translin_associated_protein_X	0.627009	5.40141	2.66536	0.0125137	0.0569175	-3.21648
superoxide_dismutase_Cu_Zn_like_b	0.426829	8.00008	2.6651	0.0125213	0.0569175	-3.57636
transmembrane_and_coiled_coil_domains_protein_1	0.705485	5.63586	2.66405	0.0125526	0.0569965	-3.25183
ubiquitin_like_protein_ISG15	1.85678	7.07264	2.66246	0.0125998	0.0570864	-3.43995
lysine_tRNA_ligase	-0.437564	9.3488	-2.66235	0.0126032	0.0570864	-3.71664
tryptophan_tRNA_ligase_cytoplasmic	0.725782	5.14723	2.66197	0.0126144	0.0570864	-3.1823
tetratricopeptide_repeat_domain_7A	0.66632	5.85298	2.66051	0.0126583	0.0572215	-3.29494
NADH_dehydrogenase_ubiquinone_flavoprotein_1_mitochondrial_like	0.435393	7.75395	2.6565	0.012779	0.0577035	-3.56599
reticulocalbin_3	-1.01208	4.99567	-2.65375	0.0128623	0.0580153	-3.16503
mitochondrial_calcium_uptake_1	0.547647	6.36536	2.65157	0.012929	0.058252	-3.38825
magnesium_transporter_NIPA2	0.915266	5.28547	2.64944	0.0129943	0.0584815	-3.22527
phosphatidylserine_synthase_2	0.928084	5.5941	2.647	0.0130694	0.0587546	-3.2749
signal_recognition_particle_subunit_SRP72	0.50296	6.49697	2.64373	0.0131708	0.0591455	-3.42406
tyrosine_protein_kinase_CSK	0.587843	6.46765	2.64325	0.0131857	0.0591475	-3.41977
myeloid_derived_growth_factor	0.460468	6.48247	2.64217	0.0132194	0.0592333	-3.42496
clusterin	-0.573219	7.6955	-2.64092	0.0132584	0.0593428	-3.59237
DBIRD_ZNF326_c	-0.507055	7.89841	-2.63885	0.0133235	0.0595418	-3.62156
transcriptional_enhancer_factor_TEF_5	0.439291	7.93696	2.63858	0.013332	0.0595418	-3.62698
ras_related_GTP_binding_protein_A	0.622702	5.55995	2.63787	0.0133542	0.0595757	-3.29817
zinc_finger_protein_703	0.888391	5.66007	2.63618	0.0134075	0.0597481	-3.31497
histone_lysine_N_methyltransferase_SMYD3	1.04022	4.48506	2.63525	0.0134371	0.0598149	-3.1377
death_associated_protein_1	0.524292	6.32738	2.63205	0.0135389	0.0602023	-3.42333
heterogeneous_nuclear_ribonucleoprotein_D_like_A	-0.484076	8.59775	-2.62778	0.0136757	0.0607446	-3.72117
cholinephosphotransferase_1	0.491547	7.00033	2.62268	0.013841	0.0614118	-3.53955
hydroxysteroid_17_beta_dehydrogenase_11	0.539554	6.78301	2.62178	0.0138705	0.0614759	-3.51125
ankyrin_repeat_domain_containing_protein_50	0.558661	6.68314	2.61983	0.0139341	0.061691	-3.50208
cleavage_stimulation_factor_3_pre_RNA_subunit_1_50kDa	0.77979	4.08922	2.61934	0.0139503	0.0616957	-3.11812
coagulation_factor_X_b	-1.00565	2.72438	-2.61756	0.0140089	0.0618879	-3.01311
NADH_dehydrogenase_ubiquinone_1_alpha_subcomplex_10_42kDa	0.432417	7.52904	2.61415	0.0141217	0.062313	-3.62892
HRAS_like_suppressor_2	-0.856526	3.82362	-2.61372	0.0141357	0.062313	-3.09968
eukaryotic_translation_initiation_factor_3_subunit_H	-0.351074	8.15138	-2.60512	0.0144243	0.0635166	-3.72417
homeobox_protein_Dlx3b	0.675945	6.92738	2.60412	0.0144581	0.063546	-3.56697
arf_GAP_with_Rho_GAP_domain_ANK_repeat_and_PH_domain_containing_protein_1	-1.14165	4.12087	-2.60363	0.0144746	0.063546	-3.15316
prolargin	-1.37939	2.06067	-2.60355	0.0144777	0.063546	-3.01599
glutamate_cysteine_ligase_catalytic_subunit	0.922465	3.67274	2.60294	0.0144983	0.0635681	-3.10638
ubiquitin_conjugating_enzyme_E2_R1	0.73438	5.53121	2.60164	0.0145424	0.0635962	-3.36855
selenoprotein_K	0.441116	6.38049	2.6015	0.0145472	0.0635962	-3.49771
nuclear_pore_complex_protein_Nup93	0.821433	5.02266	2.60117	0.0145585	0.0635962	-3.28996
apoptosis_stimulating_of_p53_protein_2	0.714031	5.30164	2.60092	0.014567	0.0635962	-3.33491
telethonin	-1.46541	5.40011	-2.59528	0.0147609	0.0643741	-3.34596
StAR_related_lipid_transfer_protein_3	0.819809	5.16887	2.5945	0.0147878	0.0644225	-3.32685
ras_related_protein_Rab_1A_2	0.641285	7.03521	2.59326	0.0148312	0.0645167	-3.60563
retinal_dehydrogenase_1	-0.911952	5.0653	-2.59295	0.0148419	0.0645167	-3.30868
dual_specificity_protein_phosphatase_26	-1.03214	3.26654	-2.59252	0.0148569	0.0645167	-3.09545
serine_threonine_protein_phosphatase_5	0.528983	5.75363	2.59173	0.0148841	0.0645663	-3.42845
aldo_keto_reductase_family_1_member_C2	-0.958312	2.36066	-2.59048	0.0149278	0.0646632	-3.05136
E3_ubiquitin_protein_ligase_XIAP	0.515423	5.72045	2.59019	0.0149381	0.0646632	-3.42507
retinoic_acid_receptor_responder_protein_1	-1.20278	3.63113	-2.58936	0.014967	0.0647194	-3.13452
ubiquitin_conjugating_enzyme_E2E_2	0.605636	5.28458	2.58841	0.0150004	0.0647952	-3.35997
integrin_alpha_7_subunit	1.20087	4.342	2.58792	0.0150177	0.0648015	-3.21485
rho_GTPase_activating_protein_40	0.954072	4.32614	2.58453	0.0151371	0.0652407	-3.22074
DAZ_associated_protein_2	0.54021	8.76665	2.58413	0.0151514	0.0652407	-3.83
trafficking_protein_particle_complex_subunit_3	0.572939	5.21263	2.58367	0.0151676	0.0652413	-3.35835
high_mobility_group_protein_B3	0.970508	5.418	2.583	0.0151912	0.0652744	-3.38834
probable_ubiquitin_carboxyl_terminal_hydrolase_FAF_X	0.713928	5.76657	2.58157	0.0152423	0.0654248	-3.44859
creatine_kinase_M_type	-0.927905	14.0191	-2.57973	0.0153081	0.0656383	-4.26966
lipopolysaccharide_induced_tumor_necrosis_factor_alpha_factor	0.592757	5.05876	2.57879	0.0153418	0.0657138	-3.34673
branched_chain_amino_acid_aminotransferase_mitochondrial	0.685513	6.14797	2.57816	0.0153641	0.0657403	-3.51214
serine_threonine_protein_phosphatase_6_regulatory_subunit_3	0.785242	4.37992	2.57597	0.0154429	0.0660083	-3.24711
sorting_nexin_17	0.876681	4.55461	2.56987	0.0156646	0.0668792	-3.28561
phosphatidylinositol_glycan_biosynthesis_class_F_protein	0.556153	5.85073	2.56946	0.0156794	0.0668792	-3.48769
sarcoplasmic_endoplasmic_reticulum_calcium_ATPase_1	-1.5011	9.79013	-2.56821	0.0157253	0.0669303	-3.95481
aminoacyl_tRNA_synthase_complex_interacting_multifunctional_protein_2	0.535648	5.86792	2.56807	0.0157305	0.0669303	-3.4925
nuclear_receptor_coactivator_5_b	-0.489393	6.21634	-2.56779	0.0157406	0.0669303	-3.54575
proteasome_subunit_beta_type_2	0.550774	6.38804	2.56705	0.0157678	0.0669762	-3.57173
abhydrolase_domain_containing_protein_4	1.01332	4.54842	2.56597	0.0158077	0.0670761	-3.29071
HLA_class_II_histocompatibility_antigen_gamma_chain	-0.585525	9.80941	-2.56511	0.0158392	0.0671399	-3.96708
pre_mRNA_processing_factor_39	1.01599	4.45074	2.56435	0.0158675	0.0671898	-3.27971
ETS_homologous_factor	0.628326	7.20294	2.56379	0.0158881	0.0672074	-3.69133
T_complex_protein_1_subunit_beta	-0.308641	8.8554	-2.56069	0.0160035	0.0676256	-3.89029
chromobox_protein_homolog_3	0.669433	5.98881	2.55585	0.0161846	0.06832	-3.53356
sialic_acid_synthase_b	0.578654	7.07068	2.55528	0.0162064	0.0683413	-3.69164
solute_carrier_family_35_member_F6	0.495777	6.45038	2.55231	0.0163186	0.0687434	-3.61208
amyloid_like_protein_2_peice2	0.557388	7.71039	2.55159	0.0163457	0.0687869	-3.78322
interferon_induced_protein_44_like_a	-1.23999	4.19589	-2.55069	0.0163801	0.0688604	-3.26946
26S_proteasome_non_ATPase_regulatory_subunit_9_like	0.637628	4.96322	2.54908	0.0164416	0.069048	-3.39252
lysine_specific_demethylase_6B	0.966923	5.45174	2.54761	0.0164978	0.069207	-3.46741
surfeit_locus_protein_6	0.514798	6.46116	2.54721	0.0165134	0.069207	-3.6241
cytochrome_c_oxidase_subunit_4_isoform_1_mitochondrial	0.383722	8.52249	2.54617	0.016553	0.0693021	-3.88757
GTPase_activating_protein_and_VPS9_domain_containing_protein_1	0.740238	4.68003	2.54509	0.0165947	0.0694053	-3.35314
proteasome_prosome_macropain_26S_subunit_non_ATPase_6	0.542259	6.55162	2.54241	0.0166982	0.0697667	-3.64609
serine_threonine_kinase_receptor_associated_protein	-0.415105	7.14946	-2.53936	0.0168168	0.0701534	-3.73933
ubiquitin_carboxyl_terminal_hydrolase_1	0.681441	5.03672	2.53888	0.0168358	0.0701534	-3.42253
uveal_autoantigen_with_coiled_coil_domains_and_ankyrin_repeats_protein_b	-1.19753	3.6592	-2.53856	0.0168484	0.0701534	-3.23906
glycine_N_methyltransferase	0.516004	7.56899	2.53808	0.0168671	0.0701534	-3.79526
fragile_X_mental_retardation_protein_1	0.985756	4.33443	2.53783	0.0168767	0.0701534	-3.31726
receptor_expression_enhancing_protein_5	0.365529	7.44889	2.53566	0.0169621	0.0704367	-3.78689
mitochondrial_ubiquitin_ligase_activator_of_NFKB_1	0.600455	5.46628	2.53319	0.0170592	0.0707679	-3.50353
ectonucleotide_pyrophosphatase_phosphodiesterase_family_member_5	-0.897285	2.78595	-2.53231	0.0170941	0.0708352	-3.18559
molybdenum_cofactor_biosynthesis_protein_1_like	0.901772	8.13747	2.53191	0.0171101	0.0708352	-3.87142
lupus_la_protein_homolog_B	0.565161	6.2923	2.53086	0.0171518	0.0709357	-3.63236
glutamine_fructose_6_phosphate_aminotransferase_isomerizing_2	1.03395	5.49518	2.52868	0.0172384	0.0712208	-3.51463
coiled_coil_and_C2_domain_containing_protein_1A_like	0.607583	5.30838	2.52825	0.0172556	0.0712208	-3.49212
DNA_directed_RNA_polymerase_I_subunit_RPA34	-0.476855	6.34393	-2.52377	0.0174356	0.071891	-3.65639
synapsin_I	-0.992622	2.96477	-2.52106	0.0175453	0.0722704	-3.21858
vitamin_D3_hydroxylase_associated_protein_like_b	-1.14248	4.87594	-2.51418	0.0178267	0.0733554	-3.44227
nuclear_receptor_subfamily_4_group_A_member_1	-0.942782	5.82097	-2.51248	0.0178969	0.0735628	-3.59362
ATP_synthase_H_transporting_mitochondrial_Fo_complex_subunit_C3_subunit_9b	0.352722	9.02503	2.51185	0.0179226	0.0735628	-4.00821
mitogen_activated_protein_kinase_14	0.841039	6.25014	2.51165	0.0179312	0.0735628	-3.66357
bone_marrow_proteoglycan	-1.91384	4.15955	-2.51031	0.0179866	0.0736056	-3.34307
26S_proteasome_non_ATPase_regulatory_subunit_3	0.569903	6.2259	2.51022	0.0179903	0.0736056	-3.6662
serine_threonine_protein_phosphatase_2A_56_kDa_regulatory_subunit_beta	0.548518	6.72733	2.51009	0.0179957	0.0736056	-3.73791
peroxiredoxin_5_mitochondrial	0.517746	10.6725	2.50786	0.0180887	0.073912	-4.16164
NSFL1_cofactor_p47	0.433609	6.84701	2.50515	0.0182022	0.0743014	-3.76814
DNA_directed_RNA_polymerase_II_subunit_RPB2_a	0.634605	5.33248	2.5024	0.0183181	0.0746573	-3.54671
excitatory_amino_acid_transporter_4	0.785862	6.45818	2.50212	0.0183296	0.0746573	-3.71464
serine_incorporator_2	0.831933	5.26033	2.50178	0.0183443	0.0746573	-3.53742
protein_AF_17	0.623574	6.17147	2.50117	0.01837	0.0746573	-3.67692
leucine_rich_repeat_containing_G_protein_coupled_receptor_4_precursor	1.03112	5.06579	2.50091	0.0183808	0.0746573	-3.50077
WD_repeat_containing_protein_82	0.62436	4.83553	2.49871	0.0184741	0.0748457	-3.47565
transmembrane_protein_45B	0.730165	5.34029	2.49854	0.0184816	0.0748457	-3.55452
N_alpha_acetyltransferase_60	0.718111	5.16149	2.49852	0.0184822	0.0748457	-3.52399
rab_GDP_dissociation_inhibitor_beta	0.377136	8.71316	2.49744	0.0185285	0.0749001	-4.00931
phosphoacetylglucosamine_mutase	0.571447	6.25996	2.49735	0.0185324	0.0749001	-3.69741
mitochondrial_import_receptor_subunit_TOM40_homolog	0.831729	5.08261	2.49464	0.0186484	0.0752471	-3.52391
voltage_dependent_anion_selective_channel_protein_2	-0.282652	10.7628	-2.49448	0.0186551	0.0752471	-4.19952
mitochondrial_import_inner_membrane_translocase_subunit_TIM23	0.554741	6.65851	2.49372	0.018688	0.0752616	-3.76347
SH3_domain_binding_glutamic_acid_rich_like_protein	0.665573	6.50601	2.49354	0.0186956	0.0752616	-3.74044
transmembrane_protein_106B	0.688236	5.19799	2.49241	0.0187442	0.0753021	-3.54438
Oxidation_resistance_protein_1	0.820772	5.00838	2.49221	0.0187527	0.0753021	-3.5156
inositol_hexakisphosphate_kinase_2	0.4029	7.38761	2.49193	0.018765	0.0753021	-3.86992
lysophospholipid_acyltransferase_7	0.51167	5.64652	2.4916	0.0187794	0.0753021	-3.61854
NADH_dehydrogenase_ubiquinone_iron_sulfur_protein_7_mitochondrial_a	0.370211	6.98188	2.49078	0.0188145	0.0753689	-3.81693
peflin	0.776273	6.47954	2.489	0.018892	0.0756051	-3.74532
oxysterol_binding_protein_related_protein_2	0.59877	7.14498	2.4854	0.0190489	0.0761583	-3.84995
galectin_8	0.596155	6.37626	2.48008	0.0192833	0.0769092	-3.75105
thioredoxin_related_transmembrane_protein_1	0.81149	5.64354	2.47989	0.0192916	0.0769092	-3.63978
suppressor_of_cytokine_signaling_7	0.64517	5.51195	2.47974	0.019298	0.0769092	-3.62018
testin	0.451633	7.10059	2.47935	0.0193155	0.0769092	-3.85519
DNA_topoisomerase_1	0.552807	6.56119	2.479	0.0193309	0.0769092	-3.77987
Golgi_apparatus_membrane_protein_TVP23_homolog_B	0.661363	5.4788	2.47541	0.019491	0.0774705	-3.62704
E3_ubiquitin_protein_ligase_MYCBP2	0.644381	5.26189	2.47208	0.0196402	0.0779875	-3.59744
tenascin	-0.685337	7.58184	-2.47068	0.0197035	0.0781631	-3.93685
transmembrane_9_superfamily_member_1	0.794444	6.11796	2.46795	0.0198272	0.0785775	-3.73299
microsomal_glutathione_S_transferase_3_a	0.773532	6.00227	2.46456	0.0199815	0.0791119	-3.72393
zinc_finger_matrin_type_5	0.482726	5.66219	2.46386	0.0200134	0.0791616	-3.67963
disintegrin_and_metalloproteinase_domain_containing_protein_9_like	0.769393	6.22418	2.46202	0.020098	0.0794192	-3.76456
G0_G1_switch_protein_2	1.14071	3.40642	2.45981	0.0201999	0.0797445	-3.37095
cytoplasmic_FMR1_interacting_protein_1	0.677821	6.33073	2.45883	0.0202453	0.0798465	-3.78533
monocarboxylate_transporter_8_like	0.705364	5.76804	2.45702	0.0203294	0.0801009	-3.70552
dual_specificity_mitogen_activated_protein_kinase_2	0.410513	6.16403	2.45567	0.0203923	0.0802714	-3.77095
probable_tRNA_N6_adenosine_threonylcarbamoyltransferase	0.624962	4.63954	2.45508	0.0204198	0.0802964	-3.53292
NAD_P_H_dehydrogenase_quinone_1	-0.437988	8.69516	-2.45469	0.020438	0.0802964	-4.09753
5_hydroxyisourate_hydrolase_like	-0.730688	5.17009	-2.45317	0.0205089	0.0804975	-3.61612
WD_repeat_and_SOCS_box_containing_protein_1	0.660227	8.49467	2.45035	0.0206413	0.0809392	-4.08324
ubiquitin_carboxyl_terminal_hydrolase_isoenzyme_L3	0.644049	5.60384	2.4462	0.020838	0.0816324	-3.7058
isoleucine_tRNA_ligase_cytoplasmic	0.485938	6.86701	2.44453	0.0209173	0.0818643	-3.89601
ras_related_C3_botulinum_toxin_substrate_1_b	0.559574	6.57275	2.4428	0.021	0.08206	-3.85593
polyadenylate_binding_protein_interacting_protein_1	0.671787	4.98545	2.44265	0.0210075	0.08206	-3.61259
ubiquitin_carboxyl_terminal_hydrolase_7	0.748196	5.76992	2.44082	0.0210953	0.0823242	-3.74052
histone_H2A_Z	0.353928	9.14505	2.43951	0.0211583	0.082491	-4.17033
C_terminal_binding_protein_1	-0.597987	5.46109	-2.43736	0.0212621	0.0827988	-3.69688
tyrosine_protein_kinase_LYN	0.762626	5.83963	2.43704	0.0212778	0.0827988	-3.75575
vimentin_b	-0.775081	7.54855	-2.43605	0.0213254	0.0829052	-4.00342
serum_response_factor	0.728327	4.84738	2.43508	0.021373	0.083011	-3.60345
cleft_lip_and_palate_transmembrane_protein_1_like	0.500835	6.05866	2.4338	0.0214353	0.0831738	-3.79975
FACT_complex_subunit_SSRP1	0.489426	5.57694	2.42981	0.0216308	0.0838528	-3.73542
E3_ubiquitin_protein_ligase_ARIH1	0.644857	5.0812	2.42728	0.0217554	0.0841347	-3.65791
coiled_coil_domain_containing_protein_3	0.68821	4.79321	2.42725	0.0217569	0.0841347	-3.61359
myotilin_like	-1.05564	4.50427	-2.42708	0.0217654	0.0841347	-3.55781
complement_C1q_tumor_necrosis_factor_related_protein_4	-1.16138	2.04557	-2.42659	0.0217896	0.0841485	-3.35925
cyclin_L2	0.50955	7.29455	2.42404	0.021916	0.084557	-3.99691
disrupted_in_renal_carcinoma_protein_2	0.752642	5.33641	2.41852	0.0221927	0.0855436	-3.71653
protein_BUD31_homolog	0.524376	5.8373	2.41783	0.0222275	0.0855969	-3.79568
ephrin_receptor_EphB3_precursor	0.684211	5.24006	2.41671	0.0222838	0.0857328	-3.70774
DNA_directed_RNA_polymerase_II_subunit_RPB2_b	0.963947	4.38373	2.41293	0.0224761	0.0863912	-3.57312
fumarate_hydratase_mitochondrial	-0.36645	6.75929	-2.41142	0.0225531	0.0865261	-3.94863
ras_related_protein_Rap_2a	0.629607	5.71474	2.41141	0.0225536	0.0865261	-3.79299
cell_cycle_control_protein_50B	0.481656	7.58167	2.41093	0.022578	0.0865382	-4.06202
inhibitor_of_nuclear_factor_kappa_B_kinase_subunit_alpha	0.754427	5.31872	2.40992	0.0226296	0.0866549	-3.73017
transmembrane_protein_144	0.619758	6.11392	2.40612	0.0228256	0.0873121	-3.86111
clathrin_heavy_chain_Hc	0.53317	6.79811	2.40576	0.022844	0.0873121	-3.96512
apolipoprotein_E_piece1	-1.18331	3.95447	-2.40473	0.0228974	0.0874344	-3.53276
phosphatidylethanolamine_binding_protein_1_b	0.401732	7.05272	2.40121	0.0230801	0.0880497	-4.0111
major_facilitator_superfamily_domain_containing_protein_1	0.826603	5.48883	2.39827	0.0232343	0.0885549	-3.78195
general_transcription_factor_IIF_subunit_1	0.737856	5.7136	2.39644	0.0233309	0.08884	-3.82308
glucosylceramidase	0.810177	5.07764	2.39472	0.0234217	0.089103	-3.72398
leucine_rich_PPR_motif_containing_protein_mitochondrial	0.709091	5.44445	2.3925	0.0235391	0.089466	-3.78498
mitochondrial_processing_peptidase_subunit_beta	0.582224	6.07349	2.39204	0.0235638	0.0894769	-3.88523
thioredoxin_domain_containing_5	1.01951	5.82779	2.3916	0.0235874	0.089483	-3.8443
phosphorylase_b_kinase_gamma_catalytic_chain	0.581339	5.58873	2.39047	0.0236475	0.0896278	-3.81459
CDC42_small_effector_protein_2	1.03174	4.13207	2.38815	0.0237715	0.0900143	-3.58801
putative_phospholipase_B_like_2	0.564098	5.59416	2.38698	0.0238343	0.0901683	-3.82288
ER_lumen_protein_retaining_receptor_1	0.379307	8.29068	2.38554	0.0239121	0.0903586	-4.19701
dual_specificity_protein_kinase_CLK2_a	0.510512	5.98422	2.38523	0.0239289	0.0903586	-3.88637
vesicle_associated_membrane_protein_1_b	-1.13225	2.55351	-2.38322	0.0240374	0.0906845	-3.46297
Y_box_binding_protein_1	-0.731751	9.27698	-2.38054	0.0241831	0.0911501	-4.30398
proteasome_maturation_protein	0.571127	6.4594	2.37769	0.0243385	0.091651	-3.96988
proteasome_subunit_alpha_type_1	0.458073	7.12256	2.37687	0.0243836	0.0916884	-4.06965
SNARE_associated_protein_Snapin	-0.507356	6.52426	-2.37669	0.0243933	0.0916884	-3.98332
solute_carrier_family_41_member_1	0.731981	5.96161	2.37594	0.0244349	0.0917602	-3.8966
cofilin_2_a	-0.820295	5.95211	-2.37517	0.0244773	0.0918215	-3.89764
RNA_binding_protein_4	-0.404632	8.6159	-2.37482	0.0244962	0.0918215	-4.25333
phosphoinositide_3_kinase_interacting_protein_1	0.837133	6.31124	2.37341	0.0245741	0.0920288	-3.95488
ubiquitin_thioesterase_zranb1	0.467874	5.7027	2.37253	0.0246229	0.0920468	-3.86965
protein_S100_G_like	0.385955	12.5525	2.37251	0.024624	0.0920468	-4.60727
transmembrane_9_superfamily_member_4	0.401041	8.18366	2.37184	0.0246614	0.0921024	-4.21318
centromere_kinetochore_protein_zw10	0.697583	5.11138	2.36916	0.0248104	0.0925741	-3.77826
nucleolar_protein_16	0.607121	6.14596	2.36693	0.0249347	0.0928998	-3.94578
protein_NipSnap_homolog_1	-0.647283	4.77289	-2.36671	0.0249471	0.0928998	-3.72669
pyruvate_dehydrogenase_E1_component_subunit_alpha_somatic_form_mitochondrial	0.618214	6.96695	2.36638	0.024966	0.0928998	-4.06753
probable_E3_ubiquitin_protein_ligase_HERC3	-0.612018	5.43415	-2.36443	0.0250753	0.0932218	-3.84032
heterochromatin_associated_protein_MENT	1.02995	6.34239	2.36401	0.0250992	0.0932256	-3.98088
annexin_A1_b	-0.286697	10.6556	-2.36349	0.0251283	0.093249	-4.46093
rho_guanine_nucleotide_exchange_factor_10_like_protein	0.502252	6.88487	2.35837	0.0254186	0.0942404	-4.07256
ras_and_EF_hand_domain_containing_protein	0.528403	6.2204	2.35431	0.0256509	0.0950154	-3.98343
metalloproteinase_inhibitor_1_b	-1.03685	1.71487	-2.35355	0.025695	0.0950925	-3.48648
serine_threonine_protein_kinase_N2	0.902736	4.73314	2.35293	0.0257308	0.0951385	-3.74621
cytosolic_phospholipase_A2	-1.24023	4.24065	-2.34982	0.0259107	0.0957171	-3.67453
RuvB_like_protein_2	0.628209	5.56607	2.3487	0.0259757	0.095799	-3.89136
SEC23_interacting_protein	0.849592	4.58623	2.34863	0.0259798	0.095799	-3.73134
lipase_maturation_factor_2	0.610444	6.00626	2.34768	0.0260347	0.0959148	-3.9617
glycogen_phosphorylase_muscle_form	-1.32842	7.4862	-2.34439	0.0262271	0.0965365	-4.17085
protein_YIPF6	0.598221	6.08781	2.34369	0.0262684	0.0966016	-3.98467
fructose_1_6_bisphosphatase_1_b	0.438748	7.9302	2.34189	0.0263741	0.0969027	-4.2437
breast_cancer_metastasis_suppressor_1	0.488344	5.51434	2.34123	0.0264133	0.0969598	-3.90139
ATPase_H_transporting_lysosomal_13kDa_V1_subunit_G1	0.392065	7.43828	2.34044	0.0264597	0.0970428	-4.18592
ubiquitin_like_protein_4A	0.445407	6.80652	2.33964	0.026507	0.0971287	-4.09807
leptin_receptor_overlapping_transcript	0.510976	7.1445	2.339	0.026545	0.0971634	-4.14872
nuclear_receptor_subfamily_2_group_F_member_6	0.530827	6.36135	2.33797	0.0266062	0.0971634	-4.03696
tubulin_polymerization_promoting_protein_family_member_3	0.976974	6.39158	2.33789	0.026611	0.0971634	-4.03816
RING_finger_protein_10	0.524855	7.00006	2.33788	0.0266116	0.0971634	-4.13003
calcineurin_subunit_B_type_1	0.474742	7.0958	2.33746	0.0266368	0.0971685	-4.14469
heat_shock_protein_beta_6	-1.03805	4.92403	-2.33414	0.0268347	0.097803	-3.80678
double_strand_break_repair_protein_rad21_homolog	0.732539	5.78033	2.33329	0.0268861	0.0979027	-3.95415
coatomer_subunit_gamma_2	0.502996	6.71514	2.33205	0.0269604	0.0980857	-4.10021
dymeclin	0.681634	4.97481	2.33129	0.0270063	0.0981652	-3.83155
structural_maintenance_of_chromosomes_1A	0.494197	6.28096	2.32892	0.0271489	0.0985958	-4.04283
protein_LBH_2	0.602587	7.36268	2.32826	0.0271894	0.0986552	-4.19777
flightless_1_homolog	0.459691	7.45062	2.32739	0.0272421	0.0987588	-4.21411
PDZ_and_LIM_domain_5_a	0.556011	6.09743	2.32635	0.0273053	0.0989001	-4.01965
NFX1_type_zinc_finger_containing_protein_1_b	0.748668	5.67088	2.32479	0.0274001	0.0991555	-3.9563
protein_CASC4	0.700656	4.89416	2.32297	0.0275112	0.0994693	-3.83575
costars_family_protein_ABRACL	0.472618	7.22474	2.3224	0.0275462	0.0995076	-4.19268
la_related_protein_4	0.746504	4.81413	2.32069	0.0276514	0.0996493	-3.82545
cystatin_B_like	0.398053	7.52691	2.32066	0.0276533	0.0996493	-4.2369
alpha_tropomyosin	-0.559272	7.86773	-2.32057	0.0276587	0.0996493	-4.27893
FYVE_RhoGEF_and_PH_domain_containing_protein_1	0.569286	6.17081	2.31748	0.0278496	0.10019	-4.04722
reprimo_like_protein	0.956526	2.13719	2.31735	0.027858	0.10019	-3.56922
SEC14_like_1	-0.50835	5.22327	-2.31494	0.0280073	0.100639	-3.90455
alpha_actinin_4	0.490829	9.34576	2.314	0.0280663	0.100762	-4.44317
dynamin_1_like_protein	0.547199	5.42227	2.3092	0.0283667	0.101605	-3.95035
transmembrane_9_superfamily_member_2_a	0.557596	5.99392	2.30821	0.0284296	0.101605	-4.04066
splicing_factor_3A_subunit_3	0.466042	6.2108	2.30777	0.0284571	0.101605	-4.07397
alcohol_dehydrogenase_5_class_III	0.615893	5.42875	2.30751	0.0284735	0.101605	-3.95379
E3_ubiquitin_protein_ligase_RNF19B	0.569023	6.42403	2.30748	0.0284753	0.101605	-4.10357
MAP_microtubule_affinity_regulating_kinase_3	0.554889	5.2944	2.30736	0.0284834	0.101605	-3.93283
small_G_protein_signaling_modulator_3	0.438652	6.42141	2.30722	0.0284922	0.101605	-4.1068
beta_hexosaminidase_subunit_beta_like_b	0.585457	6.73708	2.30706	0.0285018	0.101605	-4.15276
Proliferating_cell_nuclear_antigen_like	0.776291	6.53556	2.3067	0.0285251	0.101605	-4.12032
hepatocyte_growth_factor_regulated_tyrosine_kinase_substrate	0.508063	6.58388	2.30572	0.0285868	0.101736	-4.13403
ralA_binding_protein_1_A	0.429054	6.6334	2.3041	0.0286898	0.101943	-4.14481
threonine_tRNA_ligase_cytoplasmic	-0.712182	8.72947	-2.30394	0.0287001	0.101943	-4.40553
transmembrane_protein_106C	0.677228	4.04868	2.30363	0.0287199	0.101943	-3.73961
DNA_replication_licensing_factor_mcm5	0.720351	4.53621	2.30262	0.0287843	0.102083	-3.81477
protein_HEXIM1	0.535668	5.75503	2.30211	0.0288166	0.102109	-4.01581
eukaryotic_translation_initiation_factor_3_subunit_K	-0.36864	7.38687	-2.30036	0.0289287	0.102417	-4.25974
ras_related_GTP_binding_C	0.550532	5.31151	2.29822	0.0290664	0.102815	-3.95142
serine_threonine_protein_phosphatase_4_regulatory_subunit_3B	0.523383	6.25733	2.29585	0.0292196	0.103268	-4.10291
electron_transfer_flavoprotein_ubiquinone_oxidoreductase	0.654597	4.54256	2.29386	0.0293485	0.103599	-3.83201
MHC_class_II_beta_chain	-1.24439	7.47974	-2.29362	0.0293639	0.103599	-4.27342
complement_component_C3_partial	1.11609	2.45338	2.29232	0.0294485	0.103807	-3.62959
actin_related_protein_2_3_complex_subunit_2	0.377062	8.1771	2.29171	0.0294887	0.103859	-4.37297
lethal_giant_larvae_homolog_2	0.758423	5.88986	2.28935	0.0296427	0.104312	-4.05673
mucin_2_like_c	0.813011	11.3158	2.28735	0.0297743	0.104615	-4.66881
arrestin_domain_containing_2	0.678642	6.34742	2.28698	0.0297985	0.104615	-4.1338
translin	0.586959	6.03766	2.28686	0.0298065	0.104615	-4.08906
H_ACA_ribonucleoprotein_complex_subunit_4	0.53462	6.17248	2.28616	0.0298525	0.104615	-4.10771
ubiquitin_conjugating_enzyme_E2_variant_1	0.726052	6.21364	2.28576	0.0298792	0.104615	-4.11518
peptidyl_prolyl_cis_trans_isomerase_FKBP1A_1	0.296168	8.79725	2.28548	0.0298972	0.104615	-4.44952
glutamine_tRNA_ligase	-0.337634	8.47982	-2.28531	0.0299084	0.104615	-4.41907
zinc_transporter_ZIP9	1.05447	4.21745	2.28455	0.0299591	0.104703	-3.79878
probable_phospholipid_transporting_ATPase_IC	0.600535	7.78853	2.28363	0.0300201	0.104826	-4.34238
zinc_finger_protein_ubi_d4_A	0.569957	5.89073	2.28274	0.0300788	0.104942	-4.07571
E3_ubiquitin_protein_ligase_TRIM63	-1.03519	4.19478	-2.28211	0.0301207	0.104973	-3.79817
ubiquitin_associated_protein_2_like_b	0.380541	6.94374	2.28183	0.0301392	0.104973	-4.23368
S_adenosylmethionine_synthase_isoform_type_1	-1.03046	3.55451	-2.28089	0.0302024	0.105037	-3.72868
striatin_3_Chaetura_pelagica	0.508946	6.58091	2.28079	0.0302091	0.105037	-4.18209
rho_GTPase_activating_protein_1	0.58231	7.39146	2.27914	0.0303188	0.105329	-4.30097
E3_ubiquitin_protein_ligase_HECTD1	0.540834	5.80419	2.27873	0.0303465	0.105335	-4.06791
nuclear_factor_erythroid_2_related_factor_2	0.469427	6.463	2.27779	0.0304093	0.105464	-4.17031
myeloid_leukemia_factor_2	0.541981	5.99812	2.27725	0.0304454	0.105487	-4.10123
ornithine_decarboxylase	0.880828	5.73181	2.27684	0.0304735	0.105487	-4.05739
protein_HID1	0.625433	6.39536	2.27637	0.0305052	0.105487	-4.16286
homeodomain_interacting_protein_kinase_2	-0.601272	6.02424	-2.27616	0.0305192	0.105487	-4.10518
clathrin_light_chain_A	0.396186	7.0478	2.275	0.0305971	0.10563	-4.2617
transmembrane_protein_214	0.631205	6.07003	2.27458	0.0306257	0.10563	-4.1169
midnolin	0.858828	5.07243	2.27438	0.030639	0.10563	-3.95497
serine_threonine_protein_kinase_26	0.676833	5.94077	2.274	0.0306644	0.10563	-4.09925
pigment_epithelium_derived_factor	-0.474418	7.09508	-2.27297	0.0307343	0.105708	-4.27319
prolactin_regulatory_element_binding_protein	0.658867	4.79491	2.2729	0.0307388	0.105708	-3.91695
forkhead_box_protein_K2_a	-0.960646	4.01722	-2.27209	0.0307941	0.105809	-3.79417
leukocyte_elastase_inhibitor_like	-0.414469	7.36635	-2.27108	0.0308626	0.105956	-4.31388
cullin_3	0.484068	6.66883	2.26932	0.0309823	0.106277	-4.2177
angio_associated_migratory_cell_protein	0.707152	5.11659	2.26852	0.0310372	0.106306	-3.97708
60S_ribosomal_protein_L7	-0.255704	12.0358	-2.26844	0.0310428	0.106306	-4.77165
tyrosine_protein_kinase_SRMS	0.699421	4.46555	2.26756	0.0311025	0.106356	-3.87165
peroxiredoxin_6	0.349807	8.75667	2.26746	0.0311095	0.106356	-4.48065
syntaxin_binding_protein_2	0.590044	5.88295	2.26623	0.0311943	0.106541	-4.10505
proteasome_activator_complex_subunit_4	0.958621	3.5377	2.26591	0.0312157	0.106541	-3.75006
ryanodine_receptor_3_a	-0.843569	5.73078	-2.26493	0.0312831	0.106681	-4.08017
zinc_finger_CCHC_domain_containing_protein_8	0.62092	4.51445	2.26411	0.0313397	0.106785	-3.88667
renin_receptor	0.49295	7.00565	2.26205	0.031482	0.107059	-4.27983
cactin	0.649279	5.8563	2.26187	0.0314946	0.107059	-4.10807
serine_threonine_protein_phosphatase_2A_65_kDa_regulatory_subunit_A_beta	0.447961	7.78439	2.26181	0.0314988	0.107059	-4.38523
transaldolase	0.29447	8.14842	2.26134	0.0315314	0.107081	-4.43002
collagen_type_IV_alpha_3_binding_protein	0.901517	4.50606	2.25694	0.0318376	0.108031	-3.89652
ER_membrane_protein_complex_subunit_4	0.57447	5.45776	2.25629	0.0318829	0.108088	-4.05881
junction_plakoglobin	0.507229	9.64799	2.25595	0.0319073	0.108088	-4.58537
complement_factor_B	-1.00143	4.71943	-2.25555	0.0319351	0.108092	-3.92868
E3_ubiquitin_protein_ligase_TRIM56_like_e	0.919188	4.74258	2.2539	0.0320512	0.108314	-3.9372
protein_YIPF5_Sarcophilus_harrisii	0.507102	6.0988	2.25386	0.0320536	0.108314	-4.16303
heterogeneous_nuclear_ribonucleoprotein_M	0.402797	7.9502	2.25315	0.0321038	0.108393	-4.42229
ankyrin_repeat_domain_containing_protein_1_a	-0.888604	7.11612	-2.25155	0.0322166	0.108671	-4.31257
mid1_interacting_protein_1	0.532778	7.60972	2.25123	0.0322391	0.108671	-4.38187
methionine_adenosyltransferase_2_subunit_beta	0.73075	4.90844	2.25027	0.0323072	0.10881	-3.97627
acidic_fibroblast_growth_factor_intracellular_binding_protein	0.645851	4.59396	2.24966	0.0323506	0.108867	-3.92392
bifunctional_methylenetetrahydrofolate_dehydrogenase_cyclohydrolase_mitochondrial	-0.338752	8.33742	-2.24827	0.0324489	0.109107	-4.477
zymogen_granule_membrane_protein_16	-0.988841	4.28233	-2.24719	0.0325263	0.109259	-3.87696
myelin_protein_zero_like_protein_3	0.776693	5.7739	2.24689	0.0325475	0.109259	-4.12374
E3_ubiquitin_protein_ligase_RING2	0.615332	5.33608	2.24645	0.0325786	0.109274	-4.0538
voltage_gated_potassium_channel_subunit_beta_3	0.834314	3.1219	2.2454	0.0326543	0.109392	-3.75344
general_transcription_factor_IIE_polypeptide_1_alpha_56kDa	0.959699	4.23995	2.24505	0.0326791	0.109392	-3.87724
stress_associated_endoplasmic_reticulum_protein_1_b	0.463614	7.18524	2.24484	0.0326943	0.109392	-4.33956
protein_canopy_homolog_3	0.441765	6.55596	2.24189	0.0329062	0.110003	-4.25449
long_chain_fatty_acid_CoA_ligase_ACSBG2_a	0.636392	6.02806	2.2414	0.0329416	0.110003	-4.17273
T_complex_protein_1_subunit_delta	-0.310405	8.54439	-2.24117	0.0329577	0.110003	-4.51233
electron_transfer_flavoprotein_beta_polypeptide	0.380363	7.14729	2.24078	0.0329862	0.110008	-4.34277
nucleosome_assembly_protein_1_like_4	-0.579194	6.50612	-2.23869	0.0331375	0.110422	-4.25267
60S_ribosomal_protein_L10a	0.288799	11.4036	2.23604	0.0333296	0.110972	-4.77909
protein_salvador_homolog_1	0.575855	5.05215	2.23372	0.0334996	0.111377	-4.03284
myelin_protein_zero_like_2_precursor	0.6917	5.44648	2.23363	0.0335058	0.111377	-4.09654
small_muscular_protein	-0.704539	5.12543	-2.22969	0.0337957	0.112249	-4.04863
E3_ubiquitin_protein_ligase_HACE1	0.791962	4.58789	2.22729	0.0339732	0.112747	-3.96744
vesicle_fusing_ATPase	0.543019	5.97821	2.22642	0.0340378	0.112869	-4.1959
ATP_synthase_subunit_O_piece2	-0.409292	6.82031	-2.22556	0.0341019	0.112898	-4.32494
N_alpha_acetyltransferase_15	0.597079	6.25177	2.22552	0.0341048	0.112898	-4.23792
guanine_nucleotide_binding_protein_G_I_G_S_G_T_subunit_beta_1	0.553644	6.45978	2.22496	0.0341464	0.112898	-4.27202
peptidylprolyl_isomerase_cyclophilin_like_1	0.663632	5.15523	2.22482	0.0341569	0.112898	-4.0632
retinoid_inducible_serine_carboxypeptidase	0.535859	6.88997	2.22426	0.0341986	0.112944	-4.33705
mediator_of_RNA_polymerase_II_transcription_subunit_29	0.643489	4.99077	2.22324	0.0342748	0.113003	-4.04208
pre_mRNA_processing_factor_19	0.53375	5.89362	2.22314	0.034282	0.113003	-4.18883
kinesin_1_heavy_chain	0.517492	7.05406	2.22258	0.0343238	0.113003	-4.36517
histone_lysine_N_methyltransferase_SETDB1	0.682135	4.98957	2.22254	0.0343271	0.113003	-4.04151
ubiquinone_biosynthesis_protein_COQ9_mitochondrial	0.589234	6.11325	2.22089	0.0344506	0.113318	-4.22405
NADH_dehydrogenase_ubiquinone_1_beta_subcomplex_10	0.526611	6.33841	2.21897	0.034595	0.113701	-4.26515
guanylate_kinase	0.480699	7.46156	2.21811	0.0346601	0.113823	-4.42913
cardiomyopathy_associated_protein_5	-1.05585	2.21992	-2.21772	0.0346896	0.113829	-3.75309
T_complex_11_testis_specific_like_1	0.69857	4.0448	2.21715	0.0347325	0.113839	-3.90132
TRAF2_and_NCK_interacting_protein_kinase	0.615504	5.30641	2.21694	0.0347486	0.113839	-4.1053
phosphatidate_phosphatase_LPIN3	0.473312	6.36089	2.2165	0.0347815	0.113856	-4.27328
Williams_Beuren_syndrome_chromosome_region_27_protein	0.482648	5.52228	2.2147	0.0349181	0.114211	-4.14763
WD_repeat_containing_protein_44	0.676014	5.70158	2.21404	0.0349681	0.114224	-4.17608
eukaryotic_translation_initiation_factor_3_subunit_C_1	-0.555332	7.40978	-2.21364	0.0349984	0.114224	-4.42991
guanine_nucleotide_binding_protein_G_protein_gamma_12	0.299533	8.50862	2.21355	0.035006	0.114224	-4.56125
HLA_class_II_histocompatibility_antigen_DR_alpha_chain_like	-1.19938	5.69038	-2.21282	0.0350616	0.114314	-4.15368
gamma_sarcoglycan	-0.599807	5.82315	-2.21244	0.0350902	0.114316	-4.19819
T_cell_immunomodulatory_protein	0.536016	5.52601	2.21108	0.0351941	0.114563	-4.15554
D_amino_acid_oxidase	0.604814	4.93959	2.20986	0.0352877	0.114776	-4.0595
nuclear_pore_complex_protein_Nup88	-0.531828	6.11484	-2.208	0.0354309	0.115151	-4.25056
COP9_signalosome_complex_subunit_1	0.601194	5.70829	2.20712	0.0354985	0.115211	-4.18909
metalloproteinase_inhibitor_1_a	-0.615939	5.84221	-2.20682	0.0355218	0.115211	-4.21097
DNA_polymerase_delta_subunit_2	0.638204	4.92335	2.20666	0.0355342	0.115211	-4.06147
synapse_associated_protein_1	0.591295	6.19446	2.20489	0.0356711	0.11547	-4.27135
serine_arginine_rich_splicing_factor_3	0.387614	8.00854	2.20486	0.0356735	0.11547	-4.52261
putative_helicase_MOV_10	0.767109	7.12534	2.20453	0.035699	0.11547	-4.40488
neuroendocrine_convertase_2	-0.937416	1.76581	-2.20327	0.0357968	0.115695	-3.76135
glucosamine_N_acetyl_6_sulfatase	-0.531417	6.66591	-2.20148	0.0359361	0.116053	-4.34771
solute_carrier_family_35_member_E2	0.647047	6.3943	2.19979	0.0360677	0.116386	-4.30992
histone_H3_3_b	0.392693	7.65356	2.19794	0.0362126	0.116761	-4.49285
meteorin_like_protein	0.562233	5.42807	2.19313	0.0365922	0.117892	-4.17436
2_hydroxyacyl_CoA_lyase_1	0.811229	4.45584	2.19214	0.0366713	0.118054	-4.00933
transcription_factor_junB	-0.566492	7.39653	-2.19042	0.0368081	0.118401	-4.47188
basic_transcription_factor_3	-0.240174	9.83142	-2.18795	0.0370052	0.118941	-4.73577
short_coiled_coil_protein	0.690623	4.05272	2.18584	0.0371744	0.119391	-3.96012
BCL2_like_2	-0.36911	6.65947	-2.18543	0.0372076	0.119403	-4.37788
serine_threonine_protein_phosphatase_2B_catalytic_subunit_gamma_isoform	0.546483	6.38966	2.1834	0.0373709	0.119833	-4.33872
protein_RTF2_homolog	-0.375959	6.40321	-2.17938	0.0376971	0.120769	-4.35158
DNA_polymerase_beta	0.530479	5.48876	2.17908	0.0377217	0.120769	-4.20891
FAS_associated_factor_2	0.494662	5.33369	2.17781	0.0378249	0.121004	-4.1853
protein_unc_93_homolog_B1	0.704003	7.0561	2.17713	0.0378809	0.12104	-4.44965
TRIO_and_F_actin_binding_protein	0.477183	5.90439	2.17695	0.0378953	0.12104	-4.27778
cathepsin_S	0.748758	7.03835	2.17563	0.038003	0.121289	-4.44663
coiled_coil_domain_containing_97	0.617568	5.13239	2.17468	0.0380814	0.121444	-4.15576
ubiquilin_4	-0.272754	8.62461	-2.17413	0.0381262	0.121492	-4.64969
complement_C1s_subcomponent_precursor	-1.09259	3.41341	-2.17195	0.038306	0.12197	-3.91682
phosphoserine_phosphatase	0.813772	4.52394	2.16935	0.0385217	0.122473	-4.0622
sphingomyelin_phosphodiesterase_3	-0.998317	4.8286	-2.16932	0.0385241	0.122473	-4.09825
acyl_CoA_desaturase	1.21967	3.16681	2.16767	0.0386613	0.122754	-3.90056
tubulin_specific_chaperone_A	0.507647	5.73659	2.16742	0.0386819	0.122754	-4.26887
calmodulin_regulated_spectrin_associated_protein_3	0.651719	5.82461	2.16717	0.0387026	0.122754	-4.28264
N_terminal_like_protein	-0.520658	5.77513	-2.16601	0.0387994	0.122928	-4.27845
sorting_nexin_6	0.608437	4.98979	2.16579	0.0388177	0.122928	-4.14776
pre_mRNA_processing_splicing_factor_8	0.552345	6.10786	2.16345	0.0390139	0.123453	-4.33425
delta_4_desaturase_sphingolipid	0.631028	5.58388	2.16305	0.0390478	0.123465	-4.25497
farnesyl_diphosphate_synthase	0.497142	5.84783	2.16087	0.0392311	0.123949	-4.29994
Otx1_protein	-1.12612	2.71333	-2.15989	0.0393133	0.124112	-3.88266
alcohol_dehydrogenase_1_c	0.629411	6.55609	2.15927	0.0393658	0.124182	-4.41188
26S_protease_regulatory_subunit_7	0.512773	5.97842	2.15635	0.0396141	0.124868	-4.32965
m7GpppX_diphosphatase	0.733556	4.53122	2.15566	0.0396728	0.124957	-4.08934
prefoldin_subunit_1	0.495971	5.4986	2.15501	0.0397276	0.125033	-4.25566
ubiquitin_protein_ligase_E3A	0.478661	5.51627	2.15448	0.0397734	0.125062	-4.26029
protein_tyrosine_phosphatase_non_receptor_type_3	0.715333	5.14508	2.15419	0.039798	0.125062	-4.19554
sterol_O_acyltransferase_1	0.794983	4.5585	2.15153	0.0400262	0.12566	-4.10105
60S_ribosomal_protein_L9	-0.261101	11.6235	-2.15125	0.0400498	0.12566	-4.96276
peroxisomal_biogenesis_factor_5	0.484754	5.06765	2.15066	0.0401006	0.125722	-4.19175
NADP_dependent_malic_enzyme_b	-1.5377	2.36588	-2.14972	0.040182	0.125844	-3.88292
COMM_domain_containing_protein_3	-0.386306	6.35411	-2.14949	0.0402012	0.125844	-4.40051
zinc_finger_protein_like_1	0.54016	5.57751	2.14738	0.0403834	0.126279	-4.28341
tight_junction_protein_ZO_2_b	0.702772	6.20402	2.14696	0.0404198	0.126279	-4.38026
cyclin_dependent_kinase_9	0.503062	5.24386	2.14682	0.0404327	0.126279	-4.22902
ornithine_decarboxylase_antizyme_2	0.457323	6.29118	2.14491	0.0405981	0.126698	-4.39762
ADP_ribosylation_factor_like_protein_8B_B	0.687598	5.57779	2.14399	0.0406779	0.12685	-4.28771
tyrosine_protein_kinase_JAK2	0.709847	4.57177	2.1424	0.0408168	0.127097	-4.12176
transgelin_2	0.280375	9.24863	2.14237	0.0408192	0.127097	-4.76875
dual_oxidase_2	0.766677	6.29779	2.13975	0.0410489	0.127715	-4.40669
ras_related_protein_Rab_21	0.435256	5.75249	2.13778	0.0412225	0.128065	-4.32986
signal_recognition_particle_19kDa	0.573234	4.95214	2.13776	0.0412241	0.128065	-4.19438
probable_ATP_dependent_RNA_helicase_DDX41	0.628049	4.79612	2.13676	0.0413124	0.128241	-4.16934
Spondin_2	-0.979245	5.24654	-2.13522	0.041449	0.128567	-4.23754
histone_H2B_type_2_E_like	-0.370845	6.80535	-2.13453	0.0415097	0.128651	-4.49588
sulfatase_modifying_factor_1	0.463592	5.88722	2.13418	0.0415406	0.128651	-4.35739
ezrin	0.53553	8.69406	2.13385	0.0415704	0.128651	-4.73086
F_box_like_WD_repeat_containing_protein_TBL1X	-0.606809	4.30932	-2.13147	0.0417822	0.129208	-4.09653
selenoprotein_T_1	0.469578	7.36093	2.12891	0.0420113	0.129818	-4.58232
sodium_dependent_phosphate_transporter_1	0.484224	7.09926	2.1255	0.0423178	0.130594	-4.55496
choline_phosphate_cytidylyltransferase_A	0.526209	6.26392	2.12541	0.0423262	0.130594	-4.43096
HLA_class_II_histocompatibility_antigen_DM_alpha_chain_like	-1.131	5.07145	-2.12464	0.0423956	0.130709	-4.22499
pantothenate_kinase_2_mitochondrial_like	0.74263	4.91948	2.12406	0.0424478	0.130771	-4.21347
inositol_3_phosphate_synthase_1	0.930232	4.08752	2.12188	0.0426461	0.131283	-4.08135
alpha_N_acetylgalactosaminidase	0.49339	7.12538	2.11954	0.0428588	0.131838	-4.56963
Beta_2_microglobulin_precursor	-0.458154	10.8883	-2.11905	0.0429041	0.131878	-4.95942
nebulin_isoform_b	-1.32352	6.91898	-2.11863	0.0429425	0.131897	-4.52811
D_dopachrome_decarboxylase_A	0.331623	7.79838	2.11804	0.0429959	0.131903	-4.66233
Na___H__exchange_regulatory_cofactor_NHE_RF1	-0.808637	3.38715	-2.1179	0.043009	0.131903	-4.007
exostosin_1	0.575074	5.36634	2.11616	0.043169	0.132294	-4.30328
Inactive_serine_threonine_protein_kinase_VRK3	0.713587	4.72481	2.11426	0.0433438	0.132662	-4.19853
ATP_dependent_RNA_helicase_DDX1	0.353342	7.33843	2.11396	0.0433712	0.132662	-4.6101
trinucleotide_repeat_containing_gene_18_protein	0.491175	7.77969	2.11379	0.0433864	0.132662	-4.66841
CD2_associated_protein	0.46056	7.52028	2.11019	0.0437199	0.133581	-4.64157
Amiloride_sensitive_sodium_channel_subunit_beta	0.947785	5.17052	2.10921	0.0438117	0.133762	-4.27973
E3_ubiquitin_protein_ligase_RNF103	0.76154	3.98143	2.10737	0.0439829	0.134184	-4.0922
ephrin_type_A_receptor_1	0.574751	7.14791	2.10696	0.0440208	0.134199	-4.59539
AP_2_complex_subunit_mu	0.289668	7.94543	2.10659	0.0440561	0.134207	-4.70217
4_trimethylaminobutyraldehyde_dehydrogenase	-0.327059	7.06478	-2.10383	0.044315	0.134672	-4.59137
Ras_suppressor_protein_1	-0.628343	5.18083	-2.10373	0.0443241	0.134672	-4.28975
transmembrane_protein_171	0.818098	3.04056	2.10339	0.044356	0.134672	-4.00228
mothers_against_decapentaplegic_homolog_2	0.679667	4.80961	2.10336	0.0443586	0.134672	-4.23204
mini_chromosome_maintenance_complex_binding_protein	0.571923	5.16484	2.10317	0.0443765	0.134672	-4.29446
neurabin_1_like	0.548625	5.69866	2.10271	0.0444201	0.134672	-4.38511
CAAX_prenyl_protease_1_homolog	0.620835	5.26566	2.1025	0.0444397	0.134672	-4.31215
grainyhead_like_protein_3_homolog	0.513908	7.58441	2.10198	0.0444893	0.134722	-4.66539
ATP_synthase_subunit_e_mitochondrial	0.471337	7.67201	2.10156	0.044529	0.134742	-4.67652
Sialomucin_core_protein_24	0.463873	6.57265	2.10008	0.0446686	0.135065	-4.52397
calcium_binding_mitochondrial_carrier_protein_Aralar2	0.827499	5.05453	2.09858	0.0448106	0.135394	-4.28365
superoxide_dismutase_Mn_mitochondrial	0.431896	6.80074	2.09732	0.0449307	0.135656	-4.56235
LIM_domain_binding_protein_1_a	0.482671	5.88957	2.09526	0.0451272	0.136116	-4.43005
Krueppel_like_factor_10	0.955722	3.90442	2.09503	0.0451496	0.136116	-4.10369
sperm_acrosome_membrane_associated_protein_4_like	0.663643	8.02078	2.09265	0.045377	0.1367	-4.73478
transcription_factor_Sox_14	0.759716	4.57795	2.09208	0.0454323	0.136766	-4.21334
transcription_initiation_factor_TFIID_subunit_7_like	0.527224	5.24551	2.09164	0.0454739	0.13679	-4.32981
tyrosine_aminotransferase	-1.0867	5.50264	-2.09108	0.0455281	0.136852	-4.35859
actin_related_protein_2_3_complex_subunit_1A	-0.22198	9.13279	-2.08901	0.0457278	0.137352	-4.859
vinexin	-0.484155	5.98292	-2.08793	0.0458329	0.137529	-4.45396
tropomodulin_4	-0.873881	6.82809	-2.0877	0.0458543	0.137529	-4.58268
unconventional_myosin_VI	0.661648	6.10139	2.08689	0.0459331	0.137564	-4.47522
40S_ribosomal_protein_S13	-0.290773	11.0991	-2.08689	0.0459333	0.137564	-5.03791
E3_ubiquitin_protein_ligase_RNF8	0.551771	5.31179	2.08404	0.0462112	0.138295	-4.35608
FACT_complex_subunit_SPT16	0.725582	5.4521	2.08319	0.0462941	0.138441	-4.37681
cell_division_control_protein_42_homolog_a	0.281516	8.6951	2.08274	0.0463379	0.138471	-4.82772
stathmin	0.631106	6.8327	2.08005	0.0466019	0.139158	-4.59757
density_regulated_protein	0.607738	5.27121	2.07843	0.0467608	0.13953	-4.35635
mitochondrial_ribosomal_protein_L20	0.604696	5.23986	2.07774	0.0468292	0.139632	-4.34995
nuclear_factor_NF_kappa_B_p100_subunit	0.457028	6.30777	2.07729	0.0468733	0.139659	-4.52612
nucleophosmin_b	-0.257502	9.92086	-2.07696	0.0469065	0.139659	-4.95301
sodefrin_precursor_like_factor	-1.07056	2.4111	-2.07582	0.047019	0.139892	-4.01239
polyadenylate_binding_protein_4	-0.884439	6.56778	-2.07249	0.0473505	0.140775	-4.5703
elongation_of_very_long_chain_fatty_acids_protein_7	0.675913	5.73791	2.07091	0.0475076	0.141074	-4.44824
autophagy_related_protein_13	0.403325	5.69535	2.07079	0.0475201	0.141074	-4.44366
protein_transport_protein_Sec23B	0.542629	6.40493	2.06952	0.0476471	0.141348	-4.55413
lamin_B2	0.704728	7.04191	2.06726	0.0478748	0.141921	-4.65037
conserved_oligomeric_Golgi_complex_subunit_3	0.650265	5.79761	2.06672	0.0479286	0.141941	-4.46571
interleukin_1_receptor_associated_kinase_4	-0.898669	4.30617	-2.0665	0.047951	0.141941	-4.20859
proteinase_activated_receptor_3	0.536969	6.14848	2.06521	0.0480812	0.142151	-4.52294
NADH_cytochrome_b5_reductase_2	-0.881277	2.296	-2.06482	0.0481205	0.142151	-4.02496
OCIA_domain_containing_protein_1	0.460858	5.37503	2.06476	0.0481266	0.142151	-4.40057
mitogen_activated_protein_kinase_3	-0.578314	8.40837	-2.06187	0.04842	0.142909	-4.83587
eukaryotic_translation_initiation_factor_2_subunit_1	-0.25173	7.84294	-2.06135	0.0484731	0.142909	-4.77402
interleukin_enhancer_binding_factor_X2	-0.412012	8.34392	-2.0612	0.0484883	0.142909	-4.83167
receptor_type_tyrosine_protein_phosphatase_zeta	-0.577312	5.69815	-2.05812	0.0488031	0.143669	-4.46334
acetyl_CoA_acetyltransferase_mitochondrial	0.664915	5.47229	2.05799	0.0488164	0.143669	-4.42282
soluble_calcium_activated_nucleotidase_1	0.440046	5.96861	2.05396	0.04923	0.144782	-4.51716
serine_arginine_repetitive_matrix_1	-0.421421	5.81427	-2.05348	0.0492799	0.144824	-4.49105
NADH_dehydrogenase_ubiquinone_1_beta_subcomplex_subunit_9	-0.34966	6.90873	-2.05072	0.0495663	0.145561	-4.66577
hydroxyacid_oxoacid_transhydrogenase_mitochondrial	-0.618121	4.76341	-2.05012	0.0496287	0.145639	-4.31859
protein_LBH_1	0.667997	6.36315	2.04909	0.0497351	0.145847	-4.58634
CAP_Gly_domain_containing_linker_protein_1	0.617043	5.79335	2.04843	0.0498046	0.145912	-4.50003
immunoglobulin_binding_protein_1	0.458916	5.72909	2.04819	0.0498288	0.145912	-4.48786
ATP_synthase_subunit_O_piece1	0.339156	8.39522	2.0476	0.0498906	0.145988	-4.86064
HECT_domain_containing_E3_ubiquitin_protein_ligase_3	0.55753	5.64126	2.04553	0.0501078	0.146519	-4.48001
endophilin_A1	-0.937402	2.83805	-2.04499	0.0501639	0.146578	-4.09013
troponin_I_slow_skeletal_muscle	-0.587267	7.78069	-2.04269	0.0504065	0.147181	-4.79905
KH_domain_containing_RNA_binding_signal_transduction_associated_protein_1	-0.462603	9.33565	-2.03842	0.0508574	0.148392	-4.97098
death_associated_protein_like_1_A	0.522628	5.59174	2.03693	0.0510163	0.148713	-4.48609
protein_lunapark	0.625234	3.8136	2.0367	0.0510405	0.148713	-4.19389
sterol_regulatory_element_binding_protein_2	1.01108	4.40657	2.03611	0.051104	0.148792	-4.28283
PR_domain_containing_protein_11	0.792102	5.04567	2.03556	0.0511628	0.148857	-4.39237
tumor_susceptibility_gene_101_protein	0.625009	5.10035	2.0345	0.0512755	0.149006	-4.40434
ras_related_protein_Rab_1A_1	0.31992	8.35849	2.03439	0.0512871	0.149006	-4.88189
methylmalonyl_CoA_mutase_mitochondrial	0.671228	4.78424	2.03404	0.0513249	0.14901	-4.35367
beta_1_3_N_acetylglucosaminyltransferase_lunatic_fringe	0.673251	6.00054	2.03367	0.0513651	0.149021	-4.55571
cullin_associated_and_neddylation_dissociated_1	0.506959	6.0212	2.03304	0.0514318	0.149108	-4.56048
3_hydroxyacyl_CoA_dehydrogenase_type_2	0.579601	5.93483	2.03247	0.0514935	0.14915	-4.54807
hexosaminidase_D	0.431616	6.62427	2.03223	0.0515193	0.14915	-4.65599
phosphoribosyl_pyrophosphate_synthase_associated_protein_1	0.595987	5.58528	2.03032	0.0517246	0.149638	-4.4939
heterogeneous_nuclear_ribonucleoprotein_C_like	0.274536	8.66289	2.02881	0.051888	0.150005	-4.92312
60S_ribosomal_protein_L18	-0.234889	11.362	-2.02558	0.0522379	0.150909	-5.17376
unconventional_myosin_Ib	0.610201	6.28859	2.02451	0.0523548	0.15114	-4.61745
SLIT_and_NTRK_like_family_member_6	0.590154	6.92922	2.02383	0.0524292	0.151194	-4.71622
3_hydroxyanthranilate_3_4_dioxygenase	0.970717	3.26817	2.02366	0.0524477	0.151194	-4.16078
nuclear_speckle_splicing_regulatory_protein_1	0.390168	6.21676	2.02286	0.0525345	0.151338	-4.61149
transcription_initiation_factor_IIA_subunit_2	0.465738	5.05342	2.02112	0.0527246	0.151779	-4.42292
GA_binding_protein_alpha_chain	0.606967	4.71398	2.02048	0.0527958	0.151876	-4.36423
phosphorylated_adapter_RNA_export_protein	-0.492693	4.81528	-2.01823	0.0530429	0.152451	-4.3859
cullin_2	0.527661	4.84769	2.01777	0.0530938	0.152451	-4.39314
gelsolin	-0.337333	8.79511	-2.01764	0.0531075	0.152451	-4.95724
rho_guanine_nucleotide_exchange_factor_25	0.547613	5.40152	2.01668	0.0532139	0.152649	-4.49081
enabled_protein	-0.78913	3.32566	-2.01609	0.0532797	0.152679	-4.17777
prolyl_endopeptidase	0.719577	4.74857	2.01591	0.0532993	0.152679	-4.37738
adenylate_kinase_4_mitochondrial	-0.561506	5.45362	-2.01502	0.0533975	0.152754	-4.50142
ubiquitin_carboxyl_terminal_hydrolase_13	-0.925481	2.90284	-2.015	0.0534001	0.152754	-4.14618
lysosome_associated_membrane_glycoprotein_3	0.422968	9.31485	2.01355	0.0535609	0.153106	-5.01234
UPF0568_protein_C14orf166_homolog	0.510743	5.97044	2.01291	0.0536325	0.153157	-4.58929
differentially_expressed_in_FDCP_6	0.495884	7.53259	2.01224	0.0537073	0.153157	-4.8215
microtubule_associated_protein_RP_EB_family_member_1	0.27995	7.13845	2.01218	0.0537136	0.153157	-4.76856
folliculin	0.57406	5.07148	2.01204	0.0537286	0.153157	-4.44094
nuclear_transport_factor_2	0.455238	6.145	2.01133	0.0538082	0.153277	-4.61859
fucosidase_alpha_L_1_tissue	0.492822	8.79215	2.00671	0.0543266	0.154645	-4.97504
cadherin_EGF_LAG_seven_pass_G_type_receptor_2	0.627957	5.47675	2.00627	0.0543762	0.154678	-4.51746
calcineurin_B_homologous_protein_1_like	0.376197	5.79359	2.00552	0.0544607	0.154766	-4.5765
dual_specificity_tyrosine_phosphorylation_regulated_kinase_1B	0.532642	5.35183	2.00532	0.0544829	0.154766	-4.50289
beta_amyloid_peptide_precursor	0.536215	7.64017	2.00375	0.0546605	0.155161	-4.84813
B_cell_translocation_gene_1_like	-0.310784	7.05388	-2.0034	0.0547002	0.155161	-4.77281
3_oxo_5_alpha_steroid_4_dehydrogenase_2	0.699066	4.33824	2.00308	0.0547359	0.155161	-4.33068
macrophage_stimulating_protein_receptor	-0.487286	5.95557	-2.00156	0.0549089	0.155526	-4.60559
polypeptide_N_acetylgalactosaminyltransferase_5	0.429073	6.451	2.00128	0.054941	0.155526	-4.68543
pre_mRNA_processing_factor_40_A	0.567441	5.24644	2.00061	0.055017	0.155634	-4.49061
interferon_induced_protein_tetratricopeptide_repeats_5	1.0926	8.81463	1.99694	0.0554365	0.156712	-4.98873
NADH_dehydrogenase_ubiquinone_iron_sulfur_protein_2_mitochondrial	0.364234	6.6502	1.99645	0.0554926	0.156762	-4.72358
myozenin_1	-0.700715	10.0499	-1.99486	0.0556747	0.157167	-5.11381
eukaryotic_translation_initiation_factor_1b	0.348471	6.14664	1.99448	0.0557183	0.157182	-4.65105
HEAT_repeat_containing_protein_5B	0.732389	4.71785	1.99256	0.0559397	0.157697	-4.4135
eukaryotic_translation_initiation_factor_5A_1_like	-0.186799	10.0762	-1.99145	0.0560687	0.157893	-5.12254
C_Maf_inducing_protein_Short	0.723264	5.11475	1.99129	0.0560865	0.157893	-4.48321
small_nuclear_ribonucleoprotein_Sm_D3	0.426544	7.4061	1.99022	0.0562112	0.158135	-4.84324
transmembrane_protease_serine_13	0.683298	6.33809	1.98973	0.056268	0.158186	-4.68748
TGF_beta_activated_kinase_1_and_MAP3K7_binding_protein_2	0.588213	4.71377	1.98695	0.0565911	0.158985	-4.42294
cebpd_CCAAT_enhancer_binding_protein_C_EBP_delta	-1.05563	5.33154	-1.98584	0.0567205	0.159239	-4.51377
NADH_dehydrogenase_ubiquinone_Fe_S_protein_6_mitochondrial	0.503754	5.57747	1.98536	0.056777	0.159288	-4.57428
calcium_channel_voltage_dependent_L_type_Cav1_1_alpha_1s_subunit	-0.756948	6.47545	-1.97896	0.0575309	0.161292	-4.72794
E3_ubiquitin_protein_ligase_DTX3L	-0.416272	7.35271	-1.97843	0.0575934	0.161356	-4.85906
histone_H1x	0.641794	4.90685	1.97791	0.0576543	0.161416	-4.47235
chymotrypsin_C	-0.878295	3.42603	-1.97658	0.0578123	0.161748	-4.25549
ORM1_like_protein_1	0.658994	4.57378	1.97565	0.0579231	0.161947	-4.41915
N_acetylmuramoyl_L_alanine_amidase	0.579599	5.9178	1.97336	0.058197	0.162591	-4.65135
guanidinoacetate_N_methyltransferase_like	-0.429401	7.99203	-1.97306	0.0582331	0.162591	-4.95086
apoptosis_associated_speck_like_protein_containing_a_CARD	-0.880151	4.39212	-1.97241	0.0583101	0.162694	-4.38806
probable_cation_transporting_ATPase_13A4_a	0.786293	5.72755	1.97159	0.0584086	0.162858	-4.62264
vacuolar_protein_sorting_associated_protein_29	0.352624	6.44795	1.97125	0.0584495	0.162861	-4.73832
NHL_repeat_containing_protein_3	1.13478	4.22589	1.96948	0.0586626	0.163343	-4.36886
conserved_oligomeric_Golgi_complex_subunit_6	0.606628	5.13528	1.96815	0.0588223	0.163676	-4.52967
serine_threonine_protein_phosphatase_4_regulatory_subunit_3A	0.509266	5.15343	1.96636	0.0590393	0.164168	-4.53754
glutathione_S_transferase_Mu_1_like	0.418662	7.48116	1.96427	0.0592922	0.16468	-4.90088
rab_GTPase_activating_protein_1_like	0.558263	5.74334	1.96417	0.0593042	0.16468	-4.64008
14_3_3_protein_beta_alpha_1	-0.221462	12.6061	-1.96355	0.0593806	0.16478	-5.39546
cytoplasmic_dynein_1_intermediate_chain_2_a	0.409874	6.27879	1.96208	0.0595596	0.165165	-4.72852
NXPE_family_member_4_like	0.653816	4.633	1.96102	0.0596891	0.165411	-4.4547
alpha_beta_hydrolase_domain_containing_protein_17B	0.594615	4.86847	1.96025	0.0597825	0.165525	-4.4974
protein_kinase_cAMP_dependent_regulatory_type_II_alpha	0.490558	5.42087	1.96002	0.0598112	0.165525	-4.59278
olfactomedin_4_precursor_b	-1.05344	2.22346	-1.95954	0.05987	0.165576	-4.19857
eukaryotic_translation_initiation_factor_3_subunit_J	0.40232	7.04534	1.95762	0.0601055	0.165783	-4.85081
nuclear_pore_complex_protein_Nup98_Nup96	0.460939	5.82078	1.95762	0.0601058	0.165783	-4.66481
coatomer_subunit_epsilon	0.303099	7.32537	1.9576	0.0601082	0.165783	-4.8922
argininosuccinate_synthaseargininosuccinate_synthase	0.381925	10.7959	1.95752	0.0601184	0.165783	-5.24515
steryl_sulfatase	-0.986488	2.07578	-1.95727	0.0601482	0.165783	-4.19515
SPRY_domain_containing_4	-0.765514	3.97411	-1.95502	0.060426	0.166437	-4.35594
tumor_necrosis_factor_ligand_superfamily_member_10_like	0.882415	4.98808	1.95397	0.0605567	0.166534	-4.52745
exportin_5	0.686354	4.41439	1.95381	0.0605762	0.166534	-4.42612
AP_1_complex_subunit_sigma_3	0.355442	6.8955	1.95375	0.0605836	0.166534	-4.83593
inositol_trisphosphate_3_kinase_B	0.414437	7.06235	1.95278	0.0607036	0.166751	-4.86235
RNA_binding_motif_protein_19	0.68192	4.12317	1.95228	0.0607656	0.166809	-4.3832
cationic_amino_acid_transporter_3	0.753233	5.94524	1.95165	0.0608437	0.166911	-4.68946
tetraspanin_14	0.493602	6.32096	1.95088	0.0609393	0.167061	-4.75401
protein_MON2_homolog	0.608966	4.80957	1.9504	0.0609997	0.167115	-4.50299
major_vault_protein	-0.749971	6.6701	-1.94782	0.0613223	0.16759	-4.80742
syndecan_4	0.456384	6.60636	1.94758	0.0613522	0.16759	-4.8031
cysteine_protease_ATG4A	0.765791	4.24638	1.94757	0.0613524	0.16759	-4.4117
lymphoid_specific_helicase_like	0.656272	4.27842	1.94746	0.0613667	0.16759	-4.41651
calcium_binding_protein_39_a	0.537169	5.12425	1.94737	0.0613786	0.16759	-4.56512
complement_component_C8_alpha_chain	1.06773	2.40299	1.94622	0.0615223	0.167669	-4.23145
gap_junction_protein_beta_7	0.526742	5.63374	1.94535	0.0616316	0.167669	-4.65513
arginine_and_glutamate_rich_protein_1	0.621858	5.94845	1.94516	0.0616558	0.167669	-4.70477
phosphatidylethanolamine_binding_protein_4	-0.913158	3.57823	-1.94512	0.0616603	0.167669	-4.32341
AP_1_complex_subunit_gamma_1	0.667528	5.54225	1.94494	0.0616832	0.167669	-4.63949
dystonin_b	-1.07439	3.32362	-1.94487	0.0616925	0.167669	-4.3013
myeloid_leukemia_factor_1	-0.535262	5.11725	-1.94485	0.0616948	0.167669	-4.56721
A_kinase_anchor_protein_2	0.679889	4.89128	1.94358	0.0618547	0.167991	-4.53053
translocator_protein	0.36199	6.71629	1.94178	0.0620812	0.168494	-4.83013
lipopolysaccharide_responsive_and_beige_like_anchor_protein	0.656537	6.80696	1.94065	0.0622247	0.168772	-4.84457
heterogeneous_nuclear_ribonucleoprotein_K_2	-0.2309	8.71851	-1.94024	0.0622766	0.1688	-5.08774
class_II_MHC_DM_beta	-1.07136	4.30724	-1.93984	0.062328	0.168827	-4.43
peroxisome_biogenesis_factor_13	0.644053	4.15988	1.93801	0.06256	0.169343	-4.41292
probable_palmitoyltransferase_ZDHHC6	0.557117	5.40415	1.93623	0.0627875	0.169847	-4.63026
ATP_synthase_H_transporting_mitochondrial_Fo_complex_subunit_B1	0.285059	7.8116	1.93528	0.0629094	0.170064	-4.99521
A_kinase_anchor_protein_1_mitochondrial	0.812217	4.93653	1.93392	0.0630831	0.17042	-4.55286
prostaglandin_G_H_synthase_1	-0.451818	7.17176	-1.93269	0.0632407	0.170733	-4.9143
arylacetamide_deacetylase_precursor	0.774149	3.83608	1.93178	0.0633586	0.170859	-4.376
saccharopine_dehydrogenase_like_oxidoreductase	0.430208	5.45407	1.93168	0.0633711	0.170859	-4.64852
aflatoxin_B1_aldehyde_reductase_member_2	-0.468065	5.98914	-1.92985	0.0636076	0.171384	-4.73958
activity_dependent_neuroprotector_homeobox_protein	0.557154	5.10528	1.92815	0.0638267	0.171861	-4.59401
U6_snRNA_associated_Sm_like_protein_LSm3	0.794434	4.55074	1.927	0.063977	0.172152	-4.49324
acyl_protein_thioesterase_2	0.478838	5.61279	1.92563	0.0641545	0.172516	-4.68527
splicing_factor_3B_subunit_2	0.389581	6.18878	1.92376	0.064398	0.173056	-4.77988
cytochrome_c_oxidase_subunit_6A_mitochondrial	0.286781	8.815	1.92248	0.0645655	0.173392	-5.12736
protein_FAM3D_like	0.670977	6.53278	1.92176	0.0646607	0.173455	-4.83378
nuclear_pore_complex_protein_Nup107	0.583155	4.87652	1.92166	0.0646739	0.173455	-4.56497
serine_threonine_protein_kinase_PLK3	-0.742203	4.72343	-1.92028	0.0648549	0.173827	-4.53209
transmembrane_and_ubiquitin_like_domain_containing_protein_2	0.533055	4.93035	1.91868	0.0650651	0.174053	-4.57864
LIM_domain_binding_3_a	-0.791946	7.95116	-1.91865	0.0650692	0.174053	-5.03795
casein_kinase_II_subunit_beta_b	0.352853	7.43308	1.91836	0.0651073	0.174053	-4.97434
ADP_ribosylation_factor_binding_protein_GGA1	0.461195	5.43401	1.91834	0.06511	0.174053	-4.66787
TBC1_domain_family_member_2A	0.597002	5.50088	1.91652	0.0653499	0.17458	-4.68094
frizzled_2	-0.82666	4.06096	-1.91278	0.0658467	0.175792	-4.4388
complement_factor_properdin_precursor	-0.912852	3.99318	-1.9124	0.0658975	0.175813	-4.43003
vacuolar_protein_sorting_associated_protein_25	0.407322	6.38208	1.91161	0.066002	0.175896	-4.83099
ER_degradation_enhancer_mannosidase_alpha_like_1_precursor	1.09088	3.70431	1.91152	0.066015	0.175896	-4.39402
DNAJ_Hsp40_homolog_subfamily_B_member_12	0.650831	4.62077	1.91061	0.0661361	0.175917	-4.53574
PRA1_family_protein_3	0.574098	5.58083	1.91049	0.066152	0.175917	-4.706
acetyl_coenzyme_A_synthetase_2_like_mitochondrial	0.568326	6.03015	1.90941	0.0662966	0.175917	-4.7808
synapse_differentiation_inducing_protein_1_like	-0.792407	4.74602	-1.90931	0.0663099	0.175917	-4.55248
ADP_ribosylation_factor_GTPase_activating_protein_2	0.428574	5.78849	1.9093	0.0663115	0.175917	-4.74251
ERO1_like_protein_alpha	0.535491	4.93599	1.90928	0.0663143	0.175917	-4.596
protein_glutamine_gamma_glutamyltransferase_5	-1.25235	4.65729	-1.9092	0.0663244	0.175917	-4.52462
charged_multivesicular_body_protein_1b	0.444737	6.39048	1.90881	0.0663766	0.175941	-4.8377
casein_kinase_1_gamma_2a	0.397035	5.75298	1.90724	0.0665881	0.176387	-4.73936
E3_ubiquitin_protein_ligase_MARCH5	-0.975464	5.19859	-1.90685	0.0666403	0.176399	-4.62815
annexin_A7_isoform_1	0.537119	7.72979	1.90638	0.0667038	0.176399	-5.03311
gamma_secretase_subunit_APH_1A	-0.972505	4.30025	-1.90624	0.0667223	0.176399	-4.48369
dual_specificity_protein_phosphatase_16	-0.804152	4.05036	-1.90589	0.0667699	0.176411	-4.44857
coagulation_factor_X_a	0.414433	6.77481	1.90483	0.0669127	0.176674	-4.90316
zinc_finger_matrin_type_2	-0.345738	6.48354	-1.90429	0.0669856	0.176752	-4.86026
probable_ATP_dependent_RNA_helicase_DDX56	0.525429	4.54359	1.90234	0.0672492	0.177163	-4.53834
26S_protease_regulatory_subunit_6B	0.418275	6.41965	1.90196	0.0673012	0.177163	-4.85296
cold_inducible_RNA_binding_protein_a	-0.310515	9.13194	-1.90193	0.0673047	0.177163	-5.19442
membrane_bound_transcription_factor_site_1_protease	0.660779	4.4071	1.90181	0.0673214	0.177163	-4.51477
exosome_complex_component_RRP4	0.508151	5.05154	1.90154	0.0673583	0.177163	-4.62962
peptidyl_prolyl_cis_trans_isomerase_F_mitochondrial	0.491877	5.19691	1.90081	0.0674577	0.17731	-4.65777
desmoglein_2_tandem_duplicate_1_precursor	0.517645	8.08138	1.89493	0.0682609	0.179306	-5.09598
proline_glutamic_acid_and_leucine_rich_protein_1	0.667112	4.54186	1.89394	0.0683979	0.17955	-4.55177
ras_related_protein_Rab_9A	0.58617	5.44981	1.89314	0.0685074	0.179554	-4.71343
elongation_of_very_long_chain_fatty_acids_protein_6	0.529075	6.64784	1.8928	0.0685544	0.179554	-4.90294
dystroglycan	0.39279	6.93101	1.89272	0.0685653	0.179554	-4.94709
U1_small_nuclear_ribonucleoprotein_A	0.415182	5.5875	1.89265	0.0685755	0.179554	-4.73637
V_type_proton_ATPase_116_kDa_subunit_a	0.42478	5.93772	1.89199	0.0686662	0.179677	-4.79612
dehydrogenase_reductase_SDR_family_member_3_precursor	0.563404	4.83419	1.8912	0.0687758	0.179848	-4.60945
protein_Smaug_homolog_2	0.444477	5.34425	1.89018	0.068916	0.180099	-4.70112
sodium_independent_sulfate_anion_transporter	0.505923	5.9323	1.88462	0.0696901	0.182006	-4.80746
G1_S_specific_cyclin_E1	0.430705	5.85559	1.88221	0.070028	0.182732	-4.80043
protein_LSM14_homolog_A	0.465499	5.62218	1.882	0.0700576	0.182732	-4.76108
PRKC_apoptosis_WT1_regulator	0.526529	5.22535	1.88116	0.0701761	0.182924	-4.69092
protein_RMD5_homolog_A	0.504595	4.85599	1.88011	0.0703232	0.18319	-4.63115
erythrocyte_membrane_protein_band_4_1_like_3	-0.737571	4.37339	-1.87976	0.0703725	0.183202	-4.54147
splicing_factor_3A_subunit_1	0.48237	5.45031	1.87912	0.0704636	0.183322	-4.73594
UBX_domain_containing_protein_4_b	0.575648	6.24379	1.87818	0.0705968	0.183552	-4.86419
acid_phosphatase_like_protein_2	0.707828	3.8236	1.87758	0.0706815	0.183554	-4.46346
methylglutaconyl_CoA_hydratase	0.470201	4.98455	1.87753	0.0706877	0.183554	-4.6592
leptin_receptor_overlapping_transcript_like_1	0.417475	6.18959	1.87426	0.071153	0.184645	-4.8643
ryanodine_receptor_1_b	-0.936982	3.87486	-1.87388	0.0712066	0.184667	-4.47724
ubiquitin_carboxyl_terminal_hydrolase_5	0.334658	6.42081	1.87289	0.0713476	0.184915	-4.90347
RNA_binding_protein_with_serine_rich_domain_1	-0.287096	6.97365	-1.87223	0.0714429	0.185044	-4.98971
AP_1_complex_subunit_gamma_1_like	0.360283	6.78438	1.87182	0.0715012	0.185046	-4.95959
mitochondrial_import_inner_membrane_translocase_subunit_TIM50	0.395536	5.77332	1.87159	0.0715342	0.185046	-4.80307
nucleophosmin_a	-0.501619	6.64488	-1.87022	0.0717298	0.185434	-4.94172
NFX1_type_zinc_finger_containing_protein_1_a	0.664699	5.51729	1.86907	0.0718947	0.185743	-4.76489
succinyl_CoA_ligase_ADP_forming_subunit_beta_mitochondrial	0.41155	6.35377	1.86798	0.0720519	0.185955	-4.90211
Pumilio_domain_containing_protein_KIAA0020	0.47974	6.08547	1.86787	0.0720677	0.185955	-4.85972
lysine_specific_demethylase_5A	0.398837	6.01186	1.86559	0.0723961	0.186659	-4.85191
peptidyl_prolyl_cis_trans_isomerase	-0.210704	12.8476	-1.86534	0.0724322	0.186659	-5.58843
A_kinase_anchor_protein_9	0.51461	6.29719	1.86487	0.0725006	0.186718	-4.89577
intestinal_mucin_like_protein	-1.05845	1.9428	-1.86311	0.0727556	0.187233	-4.34089
ubiquinol_cytochrome_c_reductase_complex_assembly_factor_1	0.702024	4.55246	1.86286	0.0727925	0.187233	-4.60383
CCR4_NOT_transcription_complex_subunit_2	0.37136	5.29396	1.86068	0.0731097	0.187827	-4.74111
protein_glutamine_gamma_glutamyltransferase_6_c	-1.33106	3.90839	-1.86064	0.0731153	0.187827	-4.506
NHP2_like_protein_1	0.355918	6.19497	1.85729	0.0736056	0.188967	-4.8941
glycerol_3_phosphate_dehydrogenase_1	-0.901433	5.54329	-1.85667	0.0736962	0.189006	-4.78093
thymosin_beta_15A	0.345741	11.6882	1.85655	0.0737133	0.189006	-5.49968
latexin_like	-0.452284	5.71309	-1.85436	0.0740364	0.189715	-4.81987
tripeptidyl_peptidase_II	0.66371	5.07471	1.85357	0.0741522	0.189846	-4.71455
protein_phosphatase_Slingshot_homolog	0.61454	6.59419	1.85338	0.0741804	0.189846	-4.9604
ras_related_protein_Rab_5C	0.342786	7.76378	1.85251	0.074309	0.190056	-5.13105
protein_kish_A	-0.302013	6.53485	-1.85103	0.0745278	0.190496	-4.95832
adapter_molecule_crk	0.423873	6.16636	1.85021	0.0746488	0.190686	-4.9025
eukaryotic_translation_initiation_factor_3_subunit_A_1	-0.838844	5.80825	-1.84884	0.0748529	0.190996	-4.83221
heat_shock_70kDa_protein_4	0.238125	7.5589	1.84874	0.074868	0.190996	-5.11135
RRP15_like_protein	-0.417617	5.5231	-1.84845	0.0749106	0.190996	-4.79918
SWI_SNF_complex_subunit_SMARCC1	0.388302	5.785	1.84811	0.0749614	0.191007	-4.84531
cytochrome_oxidase_subunit_I	-0.795452	11.6883	-1.84679	0.0751587	0.19139	-5.51643
WD_repeat_domain_13	0.46763	5.61395	1.84422	0.0755428	0.192248	-4.82296
glutathione_S_transferase	-0.520496	6.95676	-1.84189	0.0758935	0.19302	-5.03521
H_ACA_ribonucleoprotein_complex_subunit_3	0.447617	5.41743	1.84137	0.0759717	0.193099	-4.79511
alpha_N_acetylgalactosaminide_alpha_2_6_sialyltransferase_1	0.652368	4.63109	1.8398	0.0762078	0.193578	-4.6568
atypical_chemokine_receptor_3	0.81535	2.54599	1.83905	0.076321	0.193745	-4.41155
E3_ubiquitin_protein_ligase_RNF185	0.418689	5.58225	1.83837	0.0764245	0.193887	-4.82828
GPI_transamidase_component_PIG_S	0.498579	4.93335	1.83728	0.0765895	0.194158	-4.71316
ralBP1_associated_Eps_domain_containing_protein_2	0.647974	4.95466	1.83704	0.0766265	0.194158	-4.7196
LIM_domain_binding_protein_3_b	0.782508	5.28235	1.83618	0.0767571	0.194305	-4.77383
small_integral_membrane_protein_19	0.456133	5.93155	1.83603	0.0767794	0.194305	-4.88894
small_nuclear_ribonucleoprotein_E	0.327558	8.13855	1.83358	0.0771526	0.195128	-5.20777
uveal_autoantigen_with_coiled_coil_domains_and_ankyrin_repeats_like_a	-0.623726	5.07137	-1.83265	0.0772945	0.195366	-4.74399
septin_2	0.389663	5.59845	1.83197	0.0773998	0.195511	-4.84028
pellino_E3_ubiquitin_protein_ligase_family_member_2_homolog_1	0.449777	5.1445	1.83104	0.0775415	0.195748	-4.76422
diacylglycerol_kinase_zeta_like	0.45013	6.38293	1.83034	0.077649	0.195891	-4.96819
hyaluronan_binding_protein_2	0.875261	1.84233	1.83004	0.0776951	0.195891	-4.38969
KN_motif_and_ankyrin_repeat_domain_containing_protein_1	0.497602	5.59732	1.82973	0.0777421	0.195891	-4.84439
Golgi_resident_protein_GCP60	0.439062	6.44909	1.82878	0.0778888	0.196139	-4.98221
MOB_kinase_activator_1B_isoform_2	0.407023	6.82972	1.82826	0.0779691	0.196221	-5.04068
NADH_dehydrogenase_ubiquinone_1_beta_subcomplex_5	0.388868	6.81371	1.82759	0.0780726	0.196231	-5.0396
F_actin_capping_protein_alpha_1_subunit	-0.357972	8.30678	-1.82737	0.0781061	0.196231	-5.23813
protein_FAM107B	0.785646	4.51598	1.82719	0.0781341	0.196231	-4.65489
histone_H2A_type_1	-0.329483	8.19031	-1.82698	0.0781655	0.196231	-5.22577
vesicle_associated_membrane_protein_associated_protein_B_C	-0.280264	7.96791	-1.82301	0.0787811	0.197655	-5.20673
dual_specificity_mitogen_activated_protein_kinase_kinase_3	0.362889	7.37056	1.82212	0.0789199	0.197874	-5.13006
gamma_enolase	-0.771961	2.80667	-1.82183	0.0789655	0.197874	-4.454
39S_ribosomal_protein_L9_mitochondrial	-0.348513	5.51497	-1.8214	0.0790312	0.197881	-4.84255
fumarylacetoacetase	-0.247151	7.64931	-1.82119	0.0790652	0.197881	-5.16971
nicotinamide_N_methyltransferase_like_b	-0.85522	5.50723	-1.81799	0.0795646	0.199009	-4.83823
N_4_beta_N_acetylglucosaminyl_L_asparaginase	-0.719209	4.44891	-1.81497	0.0800398	0.200075	-4.66031
prefoldin_subunit_3	0.515155	4.84979	1.81384	0.080218	0.200398	-4.73804
eukaryotic_translation_initiation_factor_3_subunit_E	-0.199	8.43754	-1.81139	0.0806056	0.201182	-5.27934
ubiquitin_conjugating_enzyme_E2_G1	0.790009	4.42719	1.81123	0.0806307	0.201182	-4.66566
probable_ribosome_biogenesis_protein_RLP24	-0.24065	8.45174	-1.80894	0.0809944	0.201966	-5.28485
cytosolic_Fe_S_cluster_assembly_factor_NUBP1	0.417969	6.25507	1.8085	0.0810644	0.202018	-4.9844
heterogeneous_nuclear_ribonucleoprotein_A0_b	0.233058	9.53509	1.80708	0.0812903	0.202416	-5.39192
twisted_gastrulation_protein_homolog_1_b	0.639306	4.47765	1.80688	0.0813236	0.202416	-4.68055
protein_phosphatase_1_regulatory_subunit_3B	0.751333	3.52471	1.80589	0.081481	0.202685	-4.54053
calcium_calmodulin_dependent_protein_kinase_type_1B	-0.703183	3.1277	-1.8045	0.0817043	0.203116	-4.50662
carnitine_O_palmitoyltransferase_2_mitochondrial_precursor	0.488289	5.28103	1.80406	0.0817738	0.203165	-4.8311
toll_interacting_protein	0.424621	6.85448	1.80331	0.0818941	0.20334	-5.08556
protein_deglycase_DJ_1	-0.417035	5.91279	-1.8025	0.0820254	0.203509	-4.94092
nucleolar_protein_58	0.346994	7.15721	1.80227	0.0820615	0.203509	-5.13176
serine_threonine_protein_kinase_4	0.707056	4.42077	1.80058	0.0823348	0.203968	-4.68307
p53_apoptosis_effector_related_to_PMP_22	0.403735	8.78933	1.80034	0.0823737	0.203968	-5.33212
sorting_nexin_5	0.360942	6.47399	1.80019	0.0823968	0.203968	-5.03301
ribonuclease_ZC3H12A	0.576082	6.25997	1.79822	0.0827164	0.204635	-4.9997
cathepsin_D	-0.565414	5.8752	-1.79713	0.0828926	0.204822	-4.94177
microtubule_associated_protein_4_b	-0.373319	5.94848	-1.79706	0.0829037	0.204822	-4.9542
D_glucuronyl_C5_epimerase	0.635847	5.31367	1.79683	0.0829424	0.204822	-4.84869
myelin_expression_factor_2	0.253169	8.07652	1.79623	0.0830393	0.204838	-5.26345
nck_associated_protein_1	0.419889	6.20468	1.79617	0.0830494	0.204838	-4.99736
transcription_initiation_factor_TFIID_subunit_8	0.385902	5.86436	1.79454	0.0833151	0.20537	-4.94676
CCR4_NOT_transcription_complex_subunit_3	0.51867	4.81598	1.79288	0.0835858	0.205913	-4.76769
E3_ubiquitin_protein_ligase_RNF115	0.505819	5.30918	1.7885	0.0843038	0.207556	-4.85969
kinesin_like_protein_KIF1A	0.909394	2.57133	1.78751	0.0844675	0.207815	-4.49363
probable_UDP_sugar_transporter_protein_SLC35A5	0.635427	4.42773	1.78725	0.0845107	0.207815	-4.70543
putative_nuclease_HARBI1_b	0.880277	5.34166	1.78584	0.0847433	0.208204	-4.86678
nucleolar_GTP_binding_protein_1	0.498429	5.63101	1.78567	0.084771	0.208204	-4.92207
V_type_proton_ATPase_subunit_S1	0.423771	7.0658	1.78397	0.0850524	0.20877	-5.14787
major_histocompatibility_complex_class_I_antigen_b	-0.785838	5.65516	-1.78206	0.0853707	0.209425	-4.92502
uridine_5_monophosphate_synthase	-0.293073	6.25135	-1.78033	0.0856597	0.210008	-5.03148
calpain_8	-0.951975	4.71587	-1.77917	0.0858521	0.210295	-4.76394
CAD_protein	-0.460845	5.97525	-1.77901	0.08588	0.210295	-4.98956
palmitoyl_protein_thioesterase_1	-0.26123	6.66788	-1.77835	0.085991	0.210441	-5.09864
pre_rRNA_processing_protein_TSR2	0.569684	7.5621	1.7771	0.0861996	0.210825	-5.22796
alpha_sarcoglycan	-0.845305	4.63169	-1.77604	0.0863775	0.211059	-4.75171
zinc_finger_ZZ_type_and_EF_hand_domain_containing_protein_1	0.777187	4.8666	1.77576	0.0864252	0.211059	-4.80227
sorbin_and_SH3_domain_containing_protein_1	-0.530677	5.77483	-1.77561	0.0864506	0.211059	-4.9602
protein_ATP1B4	-0.900304	2.8998	-1.77508	0.0865396	0.21115	-4.53418
prefoldin_subunit_4	0.367838	6.39329	1.77444	0.086648	0.211289	-5.06169
neudesin	0.392981	5.6013	1.77394	0.086732	0.211367	-4.93661
thread_biopolymer_filament_subunit_gamma_like	-0.48005	13.227	-1.77334	0.086833	0.211487	-5.77284
eukaryotic_translation_initiation_factor_2_subunit_3	-0.257115	8.31449	-1.77214	0.0870364	0.211803	-5.33079
B_cell_receptor_associated_protein_31	0.310177	7.79323	1.77196	0.0870666	0.211803	-5.26898
PDZK1_interacting_protein_1	0.829416	3.22073	1.76954	0.0874762	0.212673	-4.56744
histone_H2A	1.22697	2.46625	1.7678	0.0877736	0.213269	-4.51904
peptidyl_prolyl_cis_trans_isomerase_FKBP2	-0.391215	5.92755	-1.76657	0.0879822	0.213623	-5.00235
transcription_factor_25	-0.45459	5.56741	-1.7663	0.0880294	0.213623	-4.94243
ATPase_Na_K_transporting_alpha_2_polypeptide_b	-0.902653	2.14882	-1.76602	0.0880762	0.213623	-4.50121
splicing_factor_3A_subunit_2	0.382781	6.75191	1.76444	0.0883466	0.214151	-5.13298
protein_transport_protein_Sec31A_2	0.937082	3.3838	1.76336	0.0885325	0.214475	-4.59379
tyrosine_protein_kinase_BAZ1B	0.798137	4.67436	1.76273	0.0886414	0.214497	-4.78687
reticulocalbin_2	0.4439	5.0353	1.76269	0.0886468	0.214497	-4.85466
triosephosphate_isomerase	-0.344685	11.3182	-1.76198	0.0887691	0.214666	-5.6256
39S_ribosomal_protein_L16_mitochondrial	0.426112	5.49355	1.76122	0.0889008	0.214857	-4.93895
microfibrillar_associated_protein_5	-0.953692	4.48529	-1.75918	0.0892533	0.215543	-4.74901
transcription_initiation_factor_TFIID_subunit_12	0.36594	6.44599	1.75896	0.0892905	0.215543	-5.09455
F_box_protein_33	0.51033	4.73255	1.75762	0.0895233	0.215978	-4.80704
tyrosine_protein_phosphatase_non_receptor_type_18	0.361386	5.894	1.75647	0.0897229	0.216331	-5.01334
cell_division_control_protein_42_homolog_b	0.760524	2.78491	1.75605	0.0897956	0.216366	-4.55431
protein_RER1	0.437566	6.95157	1.75556	0.0898803	0.216366	-5.17746
transcription_elongation_factor_B_polypeptide_2	0.223563	8.11927	1.75547	0.0898964	0.216366	-5.33506
ribosome_biogenesis_protein_BRX1_homolog	0.413917	5.26489	1.75281	0.0903592	0.217352	-4.91021
mitochondrial_enolase_superfamily_member_1	-0.479662	5.25531	-1.75151	0.0905879	0.217661	-4.9107
signal_transducer_and_activator_of_transcription_5B	0.742983	3.70629	1.75147	0.0905941	0.217661	-4.64748
ATP_binding_cassette_sub_family_F_member_3	0.5968	4.69797	1.75057	0.0907514	0.21791	-4.81189
probable_histone_deacetylase_1	0.670428	5.49484	1.74993	0.0908639	0.218052	-4.95585
neuronal_specific_septin_3	-0.75386	3.2296	-1.74903	0.0910225	0.218304	-4.60126
eukaryotic_translation_initiation_factor_3_subunit_B	-0.248757	8.8957	-1.74836	0.0911406	0.218459	-5.4287
Golgi_pH_regulator_like	0.497064	5.14766	1.74787	0.091226	0.218517	-4.89714
upstream_transcription_factor_1	0.333095	6.16523	1.74739	0.0913104	0.218517	-5.07067
NXPE_family_member_1	0.494143	5.43237	1.74731	0.0913255	0.218517	-4.94852
hetero_nuclear_ribonucleoprotein_K	-0.375143	7.80862	-1.74439	0.0918416	0.219624	-5.31565
syndecan_2	-0.837352	3.86136	-1.74359	0.091983	0.219833	-4.68319
solute_carrier_family_2_facilitated_glucose_transporter_member_1	-0.693375	4.5041	-1.74238	0.0921981	0.220105	-4.78403
ADP_ribosylation_factor_6b	0.417792	6.6757	1.74234	0.0922049	0.220105	-5.15693
dolichyl_diphosphooligosaccharide_protein_glycosyltransferase_subunit_STT3A	0.248488	8.31311	1.74141	0.0923706	0.220372	-5.37949
serine_threonine_protein_kinase_PLK2_like	0.456001	5.54228	1.74	0.0926218	0.220842	-4.97939
ephrin_A1_precursor	0.370546	6.07192	1.73873	0.0928488	0.221255	-5.06933
rho_guanine_nucleotide_exchange_factor_19	-0.459777	6.70384	-1.73647	0.0932535	0.22207	-5.17002
protein_FAM162A	0.369258	5.47721	1.73621	0.0932999	0.22207	-4.97347
40S_ribosomal_protein_S6	-0.205066	12.0435	-1.73522	0.0934776	0.222172	-5.7335
transmembrane_protein_43	0.615363	5.33308	1.73507	0.0935046	0.222172	-4.95086
aldehyde_dehydrogenase_family_3_member_B1	0.918015	4.87157	1.73506	0.093506	0.222172	-4.86621
transcription_elongation_factor_SPT4	0.439173	5.2247	1.73462	0.093585	0.22223	-4.93153
neural_proliferation_differentiation_and_control_protein_1_like	0.47326	7.95266	1.73181	0.0940921	0.223195	-5.35263
XK_related_protein_2	0.524996	5.06341	1.73176	0.0941007	0.223195	-4.90673
NADH_dehydrogenase_ubiquinone_1_alpha_subcomplex_9_39kDa	0.395974	6.3013	1.73093	0.0942508	0.223421	-5.11755
glutamine_synthetase_a	-0.904458	5.92716	-1.73044	0.0943408	0.223505	-5.05023
COMM_domain_containing_protein_9	0.809822	3.42926	1.72945	0.0945194	0.223798	-4.64994
serpin_B5	-0.337464	10.093	-1.7284	0.0947094	0.224118	-5.57164
histone_lysine_demethylase_PHF8	0.437346	6.47547	1.72807	0.0947707	0.224133	-5.1476
adaptor_related_protein_complex_2_beta_1_subunit	0.36238	6.5514	1.72771	0.0948367	0.224136	-5.16154
beta_1_4_galactosyltransferase_3_a	0.872899	4.46912	1.72739	0.0948943	0.224136	-4.80381
olfactomedin_4_a	-1.29062	4.53003	-1.72716	0.0949366	0.224136	-4.80607
integral_membrane_protein_2A	0.359206	8.97415	1.72577	0.095189	0.22455	-5.47153
probable_ATP_dependent_RNA_helicase_DDX49	-0.3743	6.13093	-1.72559	0.0952219	0.22455	-5.10001
tryptophan_5_hydroxylase_1	-0.915062	1.84233	-1.72518	0.0952981	0.2246	-4.54815
casein_kinase_II_subunit_alpha_a	-0.368588	6.67272	-1.72402	0.0955092	0.224968	-5.18616
antigen_KI_67	0.602493	6.35739	1.72266	0.0957594	0.225427	-5.13623
up_regulator_of_cell_proliferation_like	0.737521	4.54869	1.72219	0.0958443	0.225496	-4.82918
elongation_of_very_long_chain_fatty_acids_protein_5	0.569295	5.09338	1.72004	0.0962396	0.226296	-4.93066
RING_finger_protein_113A	0.28724	7.25875	1.71961	0.096319	0.226352	-5.28123
ras_related_protein_Rab_1A_3	0.540651	4.24849	1.71558	0.0970648	0.227974	-4.78684
eukaryotic_translation_initiation_factor_6	0.62453	6.48139	1.71364	0.097425	0.228578	-5.17102
transmembrane_channel_like_protein_7	0.624888	4.83975	1.7136	0.0974341	0.228578	-4.89511
vacuolar_protein_sorting_associated_protein_36	-0.32673	6.24228	-1.71077	0.0979605	0.229681	-5.14029
CCR4_NOT_transcription_complex_subunit_11	0.464686	5.67015	1.71037	0.0980357	0.229725	-5.04841
small_integral_membrane_protein_14	0.567975	4.19987	1.71001	0.0981027	0.229751	-4.78731
retinoic_acid_induced_protein_3	-0.622963	5.72436	-1.70862	0.0983646	0.230232	-5.05061
ER_lumen_protein_retaining_receptor_3	0.323774	6.24162	1.70708	0.098653	0.230774	-5.14607
chondroitin_sulfate_synthase_2	0.40098	6.3297	1.70634	0.0987921	0.230875	-5.16099
72_kDa_type_IV_collagenase	-0.810371	3.31806	-1.70625	0.0988093	0.230875	-4.67674
nucleoprotein_TPR	0.450155	5.25912	1.70518	0.0990107	0.231214	-4.98337
histone_H3	1.27398	2.95243	1.70478	0.0990872	0.23126	-4.64814
N_sulphoglucosamine_sulphohydrolase	0.729605	3.92914	1.70321	0.0993831	0.231818	-4.75282
mitochondrial_pyruvate_carrier_1	0.363423	6.77583	1.70232	0.0995522	0.231974	-5.23684
akirin_2	0.363133	5.49101	1.70226	0.0995637	0.231974	-5.03116
growth_hormone_receptor	-0.574392	4.3744	-1.70086	0.0998303	0.232463	-4.82834
BSD_domain_containing_protein_1_B	0.615806	4.60327	1.69907	0.100169	0.233119	-4.87549
protein_S100_A16	-0.428445	6.13854	-1.69706	0.100555	0.233882	-5.14509
prostaglandin_reductase_1_like	-0.679846	2.90032	-1.69673	0.100617	0.233895	-4.65182
transmembrane_protein_14C	-0.459059	5.25762	-1.69593	0.10077	0.234118	-4.99669
low_density_lipoprotein_receptor_related_protein_10	0.575236	6.0272	1.68986	0.101938	0.236695	-5.13844
CTD_carboxy_terminal_domain_RNA_polymerase_II_polypeptide_A_small_phosphatase_2	0.28918	7.54157	1.68817	0.102265	0.237319	-5.36976
glycerol_3_phosphate_acyltransferase_6	0.438406	5.46267	1.6873	0.102435	0.23758	-5.04847
cytosolic_phospholipase_A2_zeta	0.404786	6.39145	1.68588	0.10271	0.238082	-5.20244
oxysterol_binding_protein_related_protein_9	0.667503	4.32972	1.68502	0.102877	0.238263	-4.84699
single_stranded_DNA_binding_protein_3	0.585584	4.66036	1.68477	0.102926	0.238263	-4.90824
glutamyl_tRNA_Gln_amidotransferase_subunit_A_mitochondrial	-0.397561	5.84761	-1.68458	0.102963	0.238263	-5.1162
60S_ribosomal_protein_L15	-0.220894	11.8378	-1.68368	0.103139	0.238416	-5.7974
interleukin_enhancer_binding_factor_3	-0.478263	8.20921	-1.68365	0.103146	0.238416	-5.45905
RILP_like_protein_1	0.4919	5.2749	1.68278	0.103316	0.238673	-5.02347
E3_ubiquitin_protein_ligase_TRIM39_like_d	-0.518545	4.72931	-1.67729	0.104393	0.241025	-4.92826
V_type_proton_ATPase_subunit_E_1	0.298157	7.12876	1.67691	0.104468	0.241062	-5.32937
protein_glutamine_gamma_glutamyltransferase_K	-0.827411	6.04635	-1.67655	0.104539	0.24109	-5.15668
signal_recognition_particle_54kDa	0.417891	5.86921	1.67621	0.104607	0.241109	-5.13521
ras_related_protein_Rab_41	0.360003	6.07768	1.67509	0.104829	0.241485	-5.16841
cytoskeleton_associated_protein_5	0.560232	4.85423	1.67401	0.105043	0.241841	-4.95868
serine_threonine_protein_kinase_RIO2	0.539282	4.62561	1.67227	0.105389	0.242501	-4.92078
protein_IWS1_homolog	0.417188	5.80251	1.67189	0.105464	0.242537	-5.13101
ATP_dependent_RNA_helicase_DDX19A_like	0.291101	7.02549	1.67152	0.105537	0.242568	-5.32252
interferon_induced_helicase_C_domain_containing_protein_1_a	0.498281	7.35813	1.67084	0.105672	0.242681	-5.37004
semaphorin_3F	-1.03531	3.68873	-1.67068	0.105705	0.242681	-4.77256
ARL14_effector_protein	0.484861	5.12493	1.67003	0.105834	0.242841	-5.01528
cell_division_cycle_5_like_protein	0.574134	4.22512	1.66744	0.106352	0.243892	-4.85546
vesicle_trafficking_protein_SEC22B	0.446542	5.34267	1.66658	0.106525	0.244153	-5.05984
ribosomal_protein_S6_kinase_alpha_1	0.506602	5.6739	1.66454	0.106935	0.244955	-5.11987
constitutive_coactivator_of_PPAR_gamma_like_protein_1	0.257413	8.08671	1.66319	0.107206	0.245437	-5.47676
lipid_phosphate_phosphohydrolase_3_like	-0.812991	3.89805	-1.6626	0.107325	0.245571	-4.81029
SRSF_protein_kinase_1	0.293454	6.44168	1.66149	0.10755	0.245834	-5.24859
echinoderm_microtubule_associated_protein_like_2	-0.353555	5.33055	-1.66144	0.10756	0.245834	-5.06584
alpha_catulin	-0.661227	6.22119	-1.66079	0.107692	0.245999	-5.21342
taxilin_beta	-0.661034	5.47989	-1.66045	0.10776	0.246015	-5.08792
Mineralocorticoid_Receptor	0.512614	4.45874	1.66007	0.107837	0.246054	-4.90794
GRIP_and_coiled_coil_domain_containing_protein_1	0.555726	4.56678	1.65943	0.107967	0.246079	-4.92838
ribosomal_protein_S3	-0.202243	12.0545	-1.65942	0.107969	0.246079	-5.85471
ankyrin_repeat_domain_containing_protein_13D	0.641151	5.84302	1.65727	0.108406	0.246938	-5.15816
WAS_WASL_interacting_protein_family_member_2	0.426746	6.52212	1.65488	0.108894	0.247912	-5.26956
dolichyl_diphosphooligosaccharide_protein_glycosyltransferase_48_kDa_subunit	0.257252	8.17821	1.65438	0.108995	0.248003	-5.50121
non_muscle_caldesmon	-0.632817	4.7463	-1.65401	0.109072	0.248021	-4.96255
exportin_T	0.47787	5.13603	1.65375	0.109124	0.248021	-5.04181
G1_S_specific_cyclin_D1	0.283546	7.14891	1.65231	0.10942	0.24848	-5.37104
fibronectin_b	-0.938215	4.20685	-1.65217	0.109448	0.24848	-4.8693
E3_ubiquitin_protein_ligase_UBR2	0.72581	4.66894	1.65142	0.109603	0.248641	-4.95746
serine_palmitoyltransferase_3_like	0.308617	7.42076	1.65113	0.109663	0.248641	-5.41108
armadillo_repeat_containing_protein_1	0.448991	5.04219	1.65094	0.109702	0.248641	-5.02751
ribosomal_protein_S6_kinase_alpha_3	0.704359	5.09411	1.65029	0.109834	0.248804	-5.03976
charged_multivesicular_body_protein_2b	0.723214	4.86561	1.64982	0.109932	0.248888	-4.99877
protein_zer_1_homolog	0.593231	4.85757	1.64739	0.110434	0.249884	-5.00068
beta_glucuronidase	0.35971	6.99494	1.64618	0.110683	0.25031	-5.35499
calpain_9	0.358512	9.31247	1.64576	0.110772	0.250371	-5.62925
diablo_homolog_mitochondrial_precursor	0.396377	5.144	1.64501	0.110926	0.250486	-5.05668
lysophosphatidic_acid_receptor_2	0.490904	5.58326	1.64492	0.110945	0.250486	-5.13184
sorting_nexin_16	0.464669	4.71731	1.64273	0.1114	0.251213	-4.98214
syntaxin_5	0.43173	5.68451	1.64261	0.111426	0.251213	-5.15539
sulfhydryl_oxidase_1	0.391946	6.60501	1.64214	0.111523	0.251213	-5.3036
zinc_finger_protein_512	0.350317	5.34653	1.64193	0.111566	0.251213	-5.09876
inhibitor_of_DNA_binding_4_dominant_negative_helix_loop_helix_protein	0.348826	5.89616	1.64186	0.111582	0.251213	-5.19162
U2_small_nuclear_ribonucleoprotein_B	0.680753	3.99202	1.6416	0.111637	0.251213	-4.85479
T_complex_protein_1_subunit_epsilon	-0.14785	10.4263	-1.64035	0.111897	0.251659	-5.7397
serine_arginine_rich_splicing_factor_11	0.395951	8.24162	1.63323	0.113393	0.254884	-5.53993
epithelial_membrane_protein_3	-0.789488	3.5056	-1.6324	0.113569	0.255141	-4.80521
IMP3_U3_small_nucleolar_ribonucleoprotein	0.408372	5.188	1.63074	0.113921	0.255789	-5.08446
platelet_activating_factor_acetylhydrolase_IB_subunit_beta_2	0.468326	5.84253	1.63016	0.114044	0.255925	-5.19894
phospholipase_A_2_activating_protein	-0.396652	5.8583	-1.62943	0.114199	0.256132	-5.20434
interferon_induced_protein_with_tetratricopeptide_repeats_2_like	-0.85006	2.59411	-1.62908	0.114273	0.256157	-4.72902
transmembrane_protein_101	0.25238	6.42199	1.62815	0.114471	0.256459	-5.29599
Krueppel_like_factor_5_a	0.427487	7.75714	1.62707	0.114701	0.256835	-5.49155
kelch_like_family_member_31_b	-0.887437	2.81859	-1.62624	0.114878	0.256895	-4.74933
transketolase_like_protein_2	0.306386	7.13674	1.62592	0.114948	0.256895	-5.40802
zinc_finger_BED_domain_containing_protein_4	0.799281	4.25689	1.62588	0.114955	0.256895	-4.92112
solute_carrier_family_22_member_23	0.750442	3.82042	1.62577	0.11498	0.256895	-4.85211
SAFB_like_transcription_modulator_like	0.439815	6.31814	1.62443	0.115266	0.257394	-5.28312
surfeit_locus_protein_1	0.392492	5.70313	1.62148	0.115899	0.258665	-5.18971
sodium_channel_protein_type_2_subunit_alpha_1	0.749362	2.41298	1.62009	0.116198	0.259191	-4.73222
phosphoglucomutase_1_a	0.400949	7.7057	1.61949	0.116327	0.259338	-5.49586
rho_guanine_nucleotide_exchange_factor_5	0.413729	6.95881	1.61882	0.116473	0.259522	-5.39139
bifunctional_glutamate_proline_tRNA_ligase	0.307698	8.33549	1.61852	0.116538	0.259523	-5.57389
heterogeneous_nuclear_ribonucleoprotein_K_1	0.281874	9.53199	1.61818	0.116611	0.259545	-5.69233
major_vault_protein_a	-0.50984	9.11633	-1.61707	0.116851	0.259937	-5.65541
heterochromatin_protein_1_binding_protein_3	0.390918	6.14467	1.61488	0.117326	0.260852	-5.27205
myosin_11	-0.69764	3.66366	-1.61323	0.117685	0.261508	-4.85166
RNA_binding_protein_25	0.388465	6.14969	1.61289	0.117759	0.261531	-5.27679
titin_like_isoform_X31	-0.987782	5.12563	-1.61094	0.118186	0.26208	-5.09545
peptidyl_tRNA_hydrolase_ICT1_mitochondrial	-0.653361	4.31507	-1.61094	0.118187	0.26208	-4.95137
terminal_uridylyltransferase_7	0.607964	4.11947	1.61088	0.118199	0.26208	-4.92094
E3_ubiquitin_protein_ligase_TRIM39_b	-0.501187	7.40465	-1.60917	0.118575	0.26277	-5.47189
nuclear_autoantigenic_sperm_protein	0.356733	7.29694	1.60849	0.118723	0.262955	-5.4563
dermatopontin_precursor	-0.652337	4.97611	-1.60724	0.118997	0.263365	-5.0729
NADH_dehydrogenase_ubiquinone_1_alpha_subcomplex_8_19kDa	0.289538	7.175	1.60683	0.119087	0.263365	-5.44286
ATP_dependent_6_phosphofructokinase_muscle_type	-0.806193	2.89021	-1.60677	0.119101	0.263365	-4.7826
cell_surface_A33_antigen	0.456933	6.78313	1.60598	0.119276	0.263514	-5.38481
phosphatidylcholine_sterol_acyltransferase	-0.71768	1.90837	-1.60585	0.119303	0.263514	-4.72358
lysosomal_associated_transmembrane_protein_4B	-0.772107	2.23906	-1.60558	0.119362	0.263514	-4.74076
S_adenosylmethionine_synthase_II	-0.451405	10.3202	-1.60129	0.120312	0.265372	-5.78993
transcriptional_activator_protein_Pur_alpha	0.345563	5.82767	1.60111	0.120352	0.265372	-5.24188
non_specific_lipid_transfer_protein	0.249818	7.30763	1.60064	0.120457	0.265372	-5.47207
nectin_3_isoform_A	0.744242	5.31643	1.60061	0.120464	0.265372	-5.1516
plasma_protease_C1_inhibitor	0.74593	4.70022	1.59809	0.121024	0.266462	-5.04285
acetoacetyl_CoA_synthetase	-0.392144	5.78355	-1.59674	0.121325	0.266979	-5.23821
dynein_light_chain_1_cytoplasmic	0.18271	9.29592	1.59635	0.121413	0.267029	-5.70344
60S_ribosomal_protein_L10_c	-0.182459	11.8668	-1.59418	0.1219	0.267956	-5.93791
E3_ubiquitin_protein_ligase_pellino_homolog_2_or_3	0.452245	4.84244	1.59207	0.122373	0.268852	-5.07699
ribosomal_protein_L6	-0.144493	11.9748	-1.59163	0.122471	0.268874	-5.95137
adaptor_related_protein_complex_3_mu_2_subunit	0.334334	5.77163	1.59139	0.122526	0.268874	-5.24603
nucleoredoxin	0.382039	4.9779	1.59082	0.122655	0.268874	-5.10648
inositol_1_4_5_trisphosphate_receptor_type_3_c	0.881221	4.41182	1.59056	0.122712	0.268874	-5.00155
charged_multivesicular_body_protein_2a	0.41597	7.18371	1.59056	0.122712	0.268874	-5.46779
tail_anchored_protein_insertion_receptor_WRB	-0.569235	4.62861	-1.59021	0.122792	0.268905	-5.03584
nucleoside_diphosphate_kinase_3	0.429929	5.48804	1.58821	0.123245	0.269751	-5.19904
copine_2	0.398515	4.82887	1.58422	0.124151	0.271588	-5.08877
cytoglobin_like	-0.688098	2.74057	-1.58343	0.12433	0.271834	-4.80357
angiopoietin_related_protein_1	0.838072	2.88736	1.58218	0.124617	0.272316	-4.81603
trafficking_protein_particle_complex_subunit_4	0.507841	4.93278	1.5817	0.124725	0.272389	-5.11123
pleckstrin_homology_domain_containing_family_J_member_1	0.401641	4.81327	1.58144	0.124784	0.272389	-5.09011
major_vault_protein_b	-0.270265	10.632	-1.58092	0.124905	0.272507	-5.84825
glycylpeptide_N_tetradecanoyltransferase_1	0.31342	6.40418	1.57998	0.125119	0.272751	-5.36466
non_receptor_tyrosine_protein_kinase_TYK2	0.50213	4.45607	1.57985	0.12515	0.272751	-5.02552
heat_shock_protein_beta_7	0.645882	4.60979	1.57722	0.125754	0.273921	-5.05758
alkaline_phosphatase_a	0.435093	5.94782	1.57675	0.125862	0.274009	-5.29528
P3_protein_like	0.414262	5.93173	1.57272	0.126793	0.275891	-5.30051
eukaryotic_translation_initiation_factor_3_subunit_F	-0.209203	7.59883	-1.57171	0.127028	0.276254	-5.55535
very_long_chain_3R_3_hydroxyacyl_CoA_dehydratase_3	-0.25588	6.03159	-1.57119	0.127146	0.276364	-5.31908
5_aminolevulinate_synthase_nonspecific_mitochondrial	0.342968	8.03618	1.56975	0.127483	0.276949	-5.61172
fructose_2_6_bisphosphatase_TIGAR	0.710938	3.48701	1.56903	0.127651	0.277166	-4.89042
phosphatidylglycerophosphatase_and_protein_tyrosine_phosphatase_1	-0.368063	5.62647	-1.56781	0.127935	0.27762	-5.25584
WAS_protein_family_homolog_1	0.285797	5.99372	1.56755	0.127996	0.27762	-5.31832
neurexin_3	-0.761052	1.8132	-1.56635	0.128277	0.277964	-4.774
dehydrogenase_reductase_SDR_family_member_7	-0.735922	1.97441	-1.56603	0.12835	0.277964	-4.78203
pyrroline_5_carboxylate_reductase_3	0.396112	4.68721	1.56599	0.128359	0.277964	-5.08837
arginase_2_mitochondrial	-0.323783	6.07083	-1.56491	0.128612	0.278365	-5.33456
histo_blood_group_ABO_system_transferase	0.525236	5.9292	1.56411	0.1288	0.278624	-5.31165
p53_cellular_tumor_antigen	0.281225	7.17335	1.56263	0.129149	0.279229	-5.50813
derlin_2	0.359389	5.46538	1.56088	0.129561	0.279973	-5.23893
arginine_N_methyltransferase_1_like_protein	0.216681	8.85071	1.56043	0.129667	0.280053	-5.71398
peptidyl_prolyl_cis_trans_isomerase_FKBP11	-0.378013	5.69344	-1.55993	0.129785	0.28016	-5.27732
V_type_proton_ATPase_catalytic_subunit_A_2	0.598875	5.34639	1.55819	0.130196	0.280899	-5.21841
RNA_binding_protein_FUS_like	-0.302304	7.89671	-1.55657	0.130581	0.281472	-5.61566
acyl_CoA_binding_domain_containing_protein_6	-0.336872	4.93954	-1.55649	0.1306	0.281472	-5.14866
pancreatic_progenitor_cell_differentiation_and_proliferation_factor	-0.235998	10.3528	-1.55546	0.130845	0.281739	-5.86103
sentrin_specific_protease_6	0.474804	4.45818	1.55539	0.130862	0.281739	-5.06113
HCLS1_associated_protein_X_1_like	-0.451143	5.15946	-1.55491	0.130976	0.281834	-5.18744
all_trans_retinol_13_14_reductase	0.358678	5.7769	1.55462	0.131044	0.281834	-5.30111
adaptin_ear_binding_coat_associated_protein_2	0.351861	7.43643	1.55404	0.131181	0.281913	-5.55877
ribosomal_protein_L14	-0.236608	11.4812	-1.55361	0.131285	0.281913	-5.96394
vacuolar_protein_sorting_35	0.398938	5.75573	1.5536	0.131288	0.281913	-5.29933
pregnancy_zone_protein_precursor	-0.69469	5.96351	-1.55301	0.131428	0.282065	-5.32618
WD_repeat_domain_phosphoinositide_interacting_protein_2	0.428557	4.91618	1.55212	0.131641	0.282374	-5.15194
protein_canopy_homolog_2	-0.600891	3.83412	-1.5514	0.131812	0.282592	-4.96108
oxidoreductase_HTATIP2	0.614509	5.17472	1.54967	0.132228	0.28325	-5.20272
T_complex_protein_1_subunit_theta	-0.185151	8.43579	-1.54954	0.132257	0.28325	-5.68855
laminin_subunit_beta_1	-0.625851	5.04906	-1.54696	0.132878	0.284429	-5.17434
ES1_protein_homolog_mitochondrial_like_b	-0.354475	5.56948	-1.54631	0.133036	0.284607	-5.27805
cytochrome_c	0.28171	9.14384	1.54604	0.1331	0.284607	-5.76317
palmitoyltransferase_ZDHHC5_like	0.325712	6.25968	1.54502	0.133345	0.284982	-5.39297
La_ribonucleoprotein_domain_family_member_6	0.33756	5.72145	1.5444	0.133495	0.285154	-5.30608
vesicle_transport_protein_SFT2A	0.503619	4.99361	1.54349	0.133716	0.285474	-5.17723
developmentally_regulated_GTP_binding_protein_1	-0.438471	5.52967	-1.54227	0.134011	0.285928	-5.27442
geranylgeranyltransferase_type_2_beta_subunit	0.535042	4.13279	1.54176	0.134135	0.285928	-5.02195
protein_FAM192A	0.292889	6.20934	1.54175	0.134138	0.285928	-5.38873
transcription_factor_jun_D	-0.403123	6.85276	-1.54133	0.13424	0.285996	-5.49127
kelch_like_ECH_associated_protein_1	-0.221234	6.92042	-1.53843	0.134946	0.287349	-5.50638
thrombospondin_1	-0.656935	6.76302	-1.53735	0.135209	0.28776	-5.48097
WD_repeat_domain_phosphoinositide_interacting_protein_4	-0.444717	4.75609	-1.53588	0.135569	0.288371	-5.14216
peripheral_myelin_protein_2	-0.287382	8.08828	-1.53527	0.135718	0.288371	-5.67027
BTB_POZ_domain_containing_protein_KCTD2	-0.395316	5.71714	-1.53495	0.135796	0.288371	-5.31615
Glucocorticoid_modulatory_element_binding_protein_1	0.556811	3.76769	1.53488	0.135812	0.288371	-4.97342
collagen_alpha_2_V_chain	0.691668	4.99327	1.53473	0.13585	0.288371	-5.19067
splicing_factor_proline_and_glutamine_rich	-0.298687	9.51567	-1.5344	0.13593	0.288392	-5.81656
Sp3_transcription_factor	0.449127	4.95172	1.53121	0.136716	0.289886	-5.18713
protein_TBRG4	0.391321	4.75749	1.53096	0.136776	0.289886	-5.15137
Krueppel_like_factor_17	0.505805	5.61554	1.53043	0.136908	0.290014	-5.30699
periplakin	0.316339	8.81299	1.52923	0.137204	0.290491	-5.75581
elongation_factor_1_alpha_1	0.16205	14.2707	1.52543	0.138146	0.292334	-6.21196
COP9_signalosome_subunit_8	0.375737	5.75324	1.52463	0.138345	0.292568	-5.34055
histone_deacetylase_7	0.372541	5.429	1.52398	0.138506	0.292568	-5.28477
protein_cysteine_N_palmitoyltransferase_HHAT_like_protein	-0.582672	6.55794	-1.52394	0.138517	0.292568	-5.46997
transmembrane_protein_40	0.330902	5.95316	1.52383	0.138543	0.292568	-5.3728
probable_ATP_dependent_RNA_helicase_DDX46	0.435132	5.53614	1.52305	0.138737	0.292826	-5.30544
small_ubiquitin_related_modifier_3	-0.242373	7.92899	-1.52274	0.138815	0.292838	-5.66897
lipoyl_synthase_mitochondrial	0.344152	4.68417	1.52113	0.139218	0.293538	-5.15219
claudin_6	-0.638781	3.16143	-1.52007	0.139483	0.293944	-4.92615
ATP_dependent_Clp_protease_ATP_binding_subunit_clpX_like_mitochondrial	0.30162	5.93058	1.51941	0.139649	0.294142	-5.37752
parvalbumin_1	0.694263	9.42785	1.51699	0.140255	0.29522	-5.82943
protein_NDRG3	0.471845	4.598	1.51679	0.140306	0.29522	-5.14168
Fibroblast_growth_factor_receptor_3	0.765382	3.9217	1.51551	0.140628	0.295746	-5.02335
U1_small_nuclear_ribonucleoprotein_C	0.32758	6.4941	1.51329	0.141189	0.296712	-5.47536
thioredoxin_reductase_1_cytoplasmic	-0.510909	6.14625	-1.51312	0.141232	0.296712	-5.41877
retinol_dehydrogenase_10	0.455293	4.62202	1.51028	0.141953	0.298072	-5.15339
protein_Dr1	0.443263	5.91678	1.50925	0.142214	0.298466	-5.38817
electron_transfer_flavoprotein_subunit_alpha_mitochondrial	0.350426	5.93198	1.50762	0.14263	0.299186	-5.39477
protein_FAM3C	0.52881	5.78146	1.50663	0.142882	0.299561	-5.36956
tetraspanin_1	0.522525	5.82639	1.50575	0.143106	0.299877	-5.37781
cystatin_C_a	-0.600282	6.46273	-1.5041	0.14353	0.30061	-5.48279
PHD_finger_protein_10	-0.2518	6.56485	-1.50301	0.143809	0.301024	-5.50156
selenium_binding_protein_1_c	-0.346108	8.07228	-1.50275	0.143875	0.301024	-5.71415
ADP_ribosylation_factor_like_protein_9	0.453114	6.19111	1.50199	0.14407	0.301179	-5.4405
regulator_of_nonsense_transcripts_1	0.423614	5.859	1.50189	0.144097	0.301179	-5.38983
L_2_hydroxyglutarate_dehydrogenase_mitochondrial	0.550944	4.47379	1.5016	0.144172	0.301183	-5.13853
E3_ubiquitin_protein_ligase_RNF181	0.347264	5.31834	1.50025	0.14452	0.301671	-5.2987
jmjC_domain_containing_protein_8	-0.334189	5.34647	-1.5001	0.144557	0.301671	-5.3024
phosphatidylinositol_3_kinase_catalytic_subunit_type_3	0.432281	5.22862	1.49983	0.144628	0.301671	-5.28086
protein_FAM3B	0.311194	7.90582	1.49952	0.144708	0.301685	-5.69886
DNAJ_homolog_subfamily_C_member_25	-0.356756	5.46686	-1.4991	0.144817	0.301757	-5.3274
zinc_finger_MIZ_domain_containing_protein_2	0.380896	5.85675	1.49662	0.145458	0.302938	-5.39773
zinc_finger_protein_750	0.521654	5.82955	1.49565	0.145708	0.303304	-5.39352
alpha_actinin_1	-0.512294	6.81675	-1.4944	0.146034	0.303828	-5.5504
RING_finger_protein_121	0.341532	5.49645	1.49375	0.146202	0.304022	-5.33874
ubiquitin_like_protein_3	0.482098	6.34754	1.493	0.146398	0.304275	-5.48136
disks_large_associated_protein_4_a	-0.450314	5.6806	-1.49217	0.146615	0.304571	-5.37039
dihydropyrimidinase	0.411933	5.5423	1.49168	0.146743	0.304682	-5.34928
F_box_like_WD_repeat_containing_protein_TBL1XR1	-0.554734	4.9681	-1.49106	0.146904	0.304862	-5.24119
serum_paraoxonase_arylesterase_2_a	0.516907	5.42264	1.48887	0.147476	0.30582	-5.33122
amelotin	-0.640508	2.17411	-1.48872	0.147516	0.30582	-4.89643
transmembrane_protein_115	0.251839	6.65047	1.48826	0.147638	0.305918	-5.53573
fructose_bisphosphate_aldolase_A	-0.636155	12.9481	-1.48728	0.147894	0.306191	-6.18979
chondroitin_sulfate_proteoglycan_5	-0.904044	1.97903	-1.48717	0.147924	0.306191	-4.88872
cyclin_G_associated_kinase	0.539655	4.55555	1.4869	0.147995	0.306191	-5.17447
phosphatidylinositol_3_kinase_regulatory_subunit_gamma	0.697222	3.69019	1.48624	0.148168	0.306394	-5.0292
choline_transporter_like_protein_4	0.549894	5.39581	1.48502	0.148488	0.306901	-5.33396
cingulin_like_1	0.643196	4.15925	1.48459	0.148601	0.306978	-5.10458
synaptotagmin_like_protein_4	0.31307	6.69138	1.48344	0.148904	0.307418	-5.54924
acidic_leucine_rich_nuclear_phosphoprotein_32_family_member_E1	-0.203827	7.50007	-1.48321	0.148965	0.307418	-5.66921
glutaryl_CoA_dehydrogenase	0.272354	6.40859	1.48005	0.149804	0.308994	-5.50905
otogelin_like_protein	1.10304	5.36922	1.4794	0.149974	0.309189	-5.3347
probable_beta_D_xylosidase_5	-0.743536	1.71487	-1.47863	0.150178	0.309357	-4.88757
rho_related_GTP_binding_protein_RhoC	0.33699	8.47934	1.47853	0.150207	0.309357	-5.79323
insulin_like_growth_factor_binding_protein_7	0.515645	4.79099	1.47779	0.150404	0.309563	-5.22857
actin	-0.608267	4.45331	-1.47758	0.150459	0.309563	-5.16188
39S_ribosomal_protein_L50_mitochondrial	0.432336	4.797	1.47716	0.150571	0.3096	-5.23297
paxillin	-0.697313	4.89891	-1.47694	0.150628	0.3096	-5.24651
inter_alpha_trypsin_inhibitor_heavy_chain_H3	-0.768889	1.76581	-1.47514	0.15111	0.310432	-4.89414
phenylalanine_tRNA_ligase_beta_subunit	-0.265823	6.5651	-1.47367	0.151502	0.311083	-5.54282
SPARC_precursor	-0.293705	10.2668	-1.47272	0.151757	0.311448	-5.97251
V_type_proton_ATPase_subunit_C_1	0.48482	4.49312	1.47225	0.151883	0.311483	-5.18307
papilin_b	-0.437935	5.99544	-1.47209	0.151926	0.311483	-5.45153
persulfide_dioxygenase_ETHE1_mitochondrial	0.379275	6.02776	1.47109	0.152194	0.311713	-5.46077
ras_related_protein_Rab_32	0.33445	5.74336	1.47085	0.152259	0.311713	-5.41291
eukaryotic_translation_initiation_factor_1A_X_chromosomal	0.243299	8.05814	1.47082	0.152267	0.311713	-5.75728
phosphoribosyltransferase_domain_containing_protein_1	0.463331	4.79287	1.46985	0.152527	0.312088	-5.24383
RNA_polymerase_II_subunit_A_C_terminal_domain_phosphatase_SSU72	0.289649	6.05443	1.46934	0.152665	0.312215	-5.46776
lysozyme_C_1	-0.518692	5.32148	-1.46883	0.152803	0.31234	-5.34132
thimet_oligopeptidase	0.345577	5.56006	1.46813	0.152991	0.312554	-5.38632
dolichyl_diphosphooligosaccharide_protein_glycosyltransferase_subunit_DAD1_like	0.253715	6.97941	1.46787	0.153061	0.312554	-5.61462
[truncated: 2,083 more rows]

## Sheet: Cold Control vs Cold Cort
Feature.ID	logFC	AveExpr	t	P.Value	adj.P.Val	B
tubulin_beta_chain	-4.13085	5.917	6.7324	3.14673e-07	0.00128449	6.45929
lymphocyte_antigen_6E	-3.57817	6.57299	6.23963	1.12723e-06	0.00230067	5.51797
alpha_1_3_mannosyl_glycoprotein_4_beta_N_acetylglucosaminyltransferase_B	1.86204	5.78876	-5.64367	5.43424e-06	0.00657267	3.98776
alpha_2_macroglobulin_like_1	2.53802	8.59351	-5.57988	6.44064e-06	0.00657267	3.88061
L_amino_oxidase_like	3.04643	9.57112	-5.37022	1.12759e-05	0.00785623	3.24943
alpha_tectorin_like_a	-4.65521	4.116	5.32511	1.27234e-05	0.00785623	3.00663
uromodulin	-4.6319	6.47004	5.30376	1.34722e-05	0.00785623	3.16805
potassium_transporting_ATPase_alpha_chain_2	3.00388	5.83112	-5.08099	2.44906e-05	0.0124963	2.60586
thioredoxin	2.57788	6.85857	-4.89916	3.99232e-05	0.0181074	2.21043
tektin_3	-3.18179	4.98833	4.77954	5.50649e-05	0.0224775	1.85539
dysbindin_domain_containing_protein_2	2.11716	5.21167	-4.55636	0.000100287	0.0344088	1.34528
transmembrane_protease_serine_13	1.6494	6.33809	-4.55316	0.000101153	0.0344088	1.34676
outer_dense_fiber_protein_3	-3.29745	4.13221	4.44877	0.000133828	0.0418715	1.01905
arginase_1	-2.6793	4.76543	4.42244	0.000143606	0.0418715	0.915684
endothelial_lipase	-1.40028	5.32241	4.26169	0.000220713	0.0573661	0.648112
MARCKS_like_protein	-1.59882	7.59626	4.24885	0.000228404	0.0573661	0.550334
interferon_regulatory_factor_2_binding_protein_2	-1.65943	4.84374	4.23199	0.000238908	0.0573661	0.569621
sperm_motility_initiating_substance	2.53801	8.6427	-4.19435	0.000264118	0.059896	0.247976
sorting_nexin_32	-2.27474	3.23456	4.15008	0.000297145	0.0626164	0.237257
coag_X1	2.9703	6.1914	-4.13807	0.000306793	0.0626164	0.34914
beta_1_4_galactosyltransferase_3_a	-2.13108	4.46912	3.96744	0.000482251	0.0937404	-0.0550596
cystatin_A_like	2.45479	8.87117	-3.93246	0.000528904	0.0973316	-0.38623
aldehyde_dehydrogenase_3_family	1.51554	8.58513	-3.91872	0.000548414	0.0973316	-0.440882
protein_FAM3D_like	1.43098	6.53278	-3.86971	0.000623965	0.106126	-0.365648
ubiquitin_conjugating_enzyme_E2E_1	-1.4813	5.96472	3.8388	0.000676773	0.110415	-0.377918
protein_transport_protein_Sec61_subunit_beta	0.737265	8.8011	-3.81802	0.000714701	0.110415	-0.661645
mesothelin	1.44312	5.74089	-3.80977	0.000730332	0.110415	-0.486951
sialic_acid_synthase_a	-2.41501	4.96708	3.75876	0.000834706	0.121083	-0.542554
egl_nine_homolog_3	2.66529	3.87442	-3.74724	0.000860215	0.121083	-0.563479
kynurenine_3_monooxygenase	-2.26419	3.04415	3.73335	0.000891999	0.121371	-0.630237
transketolase_like_protein_2	-0.785951	7.13674	3.69175	0.000994242	0.122571	-0.852976
ribosomal_protein_S8	0.592336	12.156	-3.68248	0.00101852	0.122571	-1.2686
maestro_heat_like_repeat_containing_protein_family_member_1	-0.979269	6.45842	3.65387	0.00109719	0.122571	-0.901272
hyaluronan_synthase_1	-1.08677	6.15758	3.65324	0.00109901	0.122571	-0.815732
nucleolin	-0.683612	10.1965	3.65094	0.00110559	0.122571	-1.19767
splicing_factor_U2AF_35_kDa_subunit	-1.01354	6.3228	3.64756	0.00111534	0.122571	-0.872929
ATPase_inhibitor_mitochondrial	0.647596	8.99463	-3.64071	0.00113535	0.122571	-1.12236
heterogeneous_nuclear_ribonucleoprotein_A3	-1.06631	8.94519	3.63484	0.00115281	0.122571	-1.12726
E3_ubiquitin_protein_ligase_rififylin	-1.1245	5.72056	3.62878	0.00117106	0.122571	-0.885755
hetero_nuclear_ribonucleoprotein_K	-0.912785	7.80862	3.61819	0.00120368	0.122836	-1.06205
Actin_cytoplasmic_1_a	-0.680268	13.0551	3.60281	0.00125262	0.124712	-1.51552
galectin_4	0.629196	11.7002	-3.56496	0.00138146	0.125947	-1.5292
RING_finger_protein_YKR017C_like	-1.32956	5.60839	3.5649	0.00138166	0.125947	-1.0009
protein_glutamine_gamma_glutamyltransferase_E_a	2.88443	6.19855	-3.55833	0.00140534	0.125947	-1.02081
heterogeneous_nuclear_ribonucleoprotein_A0_a	-1.15691	7.33268	3.5558	0.00141453	0.125947	-1.18036
40S_ribosomal_protein_S7	0.647211	11.9926	-3.5545	0.00141929	0.125947	-1.57066
signal_transducing_adaptor_protein_2	-2.49979	3.37731	3.51912	0.00155484	0.131205	-1.08847
PRA1_family_protein_3	1.21986	5.58083	-3.51425	0.00157445	0.131205	-1.13511
heterogeneous_nuclear_ribonucleoprotein_A0_b	-0.526154	9.53509	3.51191	0.00158396	0.131205	-1.4919
endoplasmic_reticulum_Golgi_intermediate_compartment_protein_1	-2.21955	4.02279	3.50627	0.00160712	0.131205	-1.10698
nucleoside_diphosphate_kinase_7	1.00183	7.47361	-3.48577	0.00169408	0.135593	-1.36486
ectonucleotide_pyrophosphatase_phosphodiesterase_family_member_3	2.48904	4.49659	-3.45566	0.00183014	0.143666	-1.21703
ribosomal_protein_L14	0.634534	11.4812	-3.43759	0.00191684	0.144724	-1.81036
persulfide_dioxygenase_ETHE1_mitochondrial	1.06014	6.02776	-3.4366	0.00192168	0.144724	-1.34711
C4b_binding_protein_alpha_chain	1.12512	6.27492	-3.43089	0.00194998	0.144724	-1.35893
migration_invasion_enhancer_1	0.911846	8.50558	-3.42005	0.00200477	0.146133	-1.66155
mesenteric_estrogen_dependent_adipogenesis_protein	0.917467	7.98698	-3.40879	0.00206328	0.146456	-1.61743
scaffold_attachment_factor_B1	-1.09581	6.44347	3.40544	0.00208096	0.146456	-1.44334
zinc_finger_protein_593	0.706142	8.81662	-3.38006	0.00222009	0.153505	-1.71213
calpain_5_like	1.10102	6.20388	-3.37371	0.00225632	0.153505	-1.53658
pentraxin_fusion_protein_like_a	1.02421	9.76431	-3.36683	0.00229615	0.153654	-1.92265
E3_ubiquitin_protein_ligase_TRIM39_b	-1.24348	7.40465	3.35787	0.00234908	0.154349	-1.63665
60S_ribosomal_protein_L36	0.579096	10.8524	-3.35053	0.00239331	0.154349	-1.9778
MHC_class_II_beta_chain	-2.36559	7.47974	3.34617	0.00241997	0.154349	-1.61408
mitochondrial_uncoupling_protein_2	-1.07729	7.2552	3.32005	0.00258576	0.156027	-1.72277
prostatic_acid_phosphatase	1.04445	5.79206	-3.31755	0.00260217	0.156027	-1.62798
retinal_dehydrogenase_1_b	-1.91439	5.69628	3.31424	0.00262407	0.156027	-1.56597
40S_ribosomal_protein_S11	0.658349	10.4501	-3.3128	0.00263366	0.156027	-2.03399
dystonin_b	-2.35886	3.32362	3.30969	0.00265449	0.156027	-1.55261
60S_ribosomal_protein_L26	0.690804	11.5803	-3.30655	0.00267563	0.156027	-2.14666
glutathione_S_transferase_mu_2	1.11599	7.43664	-3.28886	0.00279809	0.157265	-1.81779
A_kinase_anchor_protein_9	-1.03396	6.29719	3.2887	0.0027992	0.157265	-1.74017
N_lysine_methyltransferase_SMYD2	-1.23958	4.57888	3.28683	0.00281243	0.157265	-1.59559
guanine_nucleotide_binding_protein_G_I_G_S_G_T_subunit_beta_2	-1.93719	4.7822	3.27384	0.00290625	0.159199	-1.61715
40S_ribosomal_protein_S18	0.567999	11.474	-3.27129	0.00292502	0.159199	-2.21569
golgin_subfamily_A_member_2	-2.16753	3.11574	3.26402	0.00297909	0.160008	-1.64262
Junctional_adhesion_molecule_A_like_precursor	-2.21893	4.94839	3.25773	0.00302671	0.160455	-1.65611
putative_monooxygenase_p33MONOX_b	-1.77313	4.59642	3.23942	0.00316952	0.162461	-1.68847
CDGSH_iron_sulfur_domain_containing_protein_2	-0.991966	4.99886	3.23124	0.00323531	0.162461	-1.76206
protein_Jumonji	-1.38634	4.58654	3.23085	0.00323854	0.162461	-1.72298
protein_kinase_C_delta_type	-0.806514	6.78649	3.22816	0.00326051	0.162461	-1.94264
G_protein_coupled_receptor_family_C_group_5_member_C	-1.83748	5.4645	3.22395	0.0032951	0.162461	-1.7814
programmed_cell_death_protein_4_like	-0.684337	7.22881	3.22226	0.00330914	0.162461	-1.97616
heterogeneous_nuclear_ribonucleoprotein_D_like_A	-0.730342	8.59775	3.21819	0.00334315	0.162461	-2.08361
sodium_coupled_neutral_amino_acid_transporter_3	-1.7575	3.62825	3.20742	0.00343473	0.164948	-1.75076
thread_biopolymer_filament_subunit_gamma_like	-0.907716	13.227	3.19976	0.00350128	0.165228	-2.53541
serine_arginine_rich_splicing_factor_6	-0.811244	6.11294	3.1926	0.00356464	0.165228	-1.92318
40S_ribosomal_protein_S13	0.554059	11.0991	-3.18566	0.00362709	0.165228	-2.37949
ribosomal_protein_L37a	0.644232	10.8851	-3.18528	0.00363053	0.165228	-2.38615
transforming_acidic_coiled_coil_containing_protein_2_b	0.869273	7.04089	-3.18309	0.00365048	0.165228	-2.0715
aflatoxin_B1_aldehyde_reductase_member_2	-0.885167	5.98914	3.1795	0.00368342	0.165228	-1.91413
cadherin_1_a	-1.14273	6.61777	3.16847	0.00378636	0.167999	-2.03037
C_type_lectin_domain_family_11_member_A_precursor	-1.64528	4.28114	3.13879	0.00407721	0.175402	-1.90415
cytochrome_c	0.681811	9.14384	-3.13824	0.00408277	0.175402	-2.34861
calcium_uniporter_protein_mitochondrial_a	-1.26694	6.7314	3.13673	0.00409815	0.175402	-2.11075
ubiquitin_60S_ribosomal_protein_L40	0.61696	10.7823	-3.1341	0.00412508	0.175402	-2.4903
peroxisomal_biogenesis_factor_3	-1.23412	5.61234	3.12903	0.00417748	0.175799	-2.01053
macrophage_expressed_gene_1_protein	-1.96927	2.81475	3.11294	0.00434789	0.181103	-1.95451
60S_ribosomal_protein_L12	0.453598	12.3416	-3.10115	0.0044769	0.184593	-2.70629
high_mobility_group_protein_B3	-1.28044	5.418	3.08607	0.0046474	0.186628	-2.12268
1_phosphatidylinositol_4_5_bisphosphate_phosphodiesterase_beta_4	-2.21787	3.22367	3.08098	0.00470628	0.186628	-2.0117
dual_specificity_protein_phosphatase_22	0.973923	6.28164	-3.07944	0.00472423	0.186628	-2.21575
transmembrane_9_superfamily_member_1	-1.12018	6.11796	3.07832	0.00473731	0.186628	-2.2188
60S_ribosomal_protein_L30	0.533456	10.8793	-3.07683	0.00475485	0.186628	-2.62486
protein_Niban_like	-1.19959	4.89659	3.06707	0.00487095	0.188436	-2.09957
store_operated_calcium_entry_associated_regulatory_factor	-2.34906	3.10491	3.06522	0.00489325	0.188436	-2.04445
mediator_of_RNA_polymerase_II_transcription_subunit_25	0.799952	7.52533	-3.05214	0.00505386	0.192802	-2.42711
ribosomal_protein_S15	0.629012	11.3777	-3.04516	0.00514157	0.193049	-2.74984
endoplasmic_reticulum_lectin_1	0.806335	6.52705	-3.04411	0.00515491	0.193049	-2.28133
neudesin	-0.82324	5.6013	3.03764	0.00523766	0.194365	-2.22413
acidic_leucine_rich_nuclear_phosphoprotein_32_family_member_B2	-0.960671	8.00527	3.03383	0.00528699	0.194428	-2.44847
polyubiquitin_C_like	-0.50005	9.42573	3.02129	0.00545265	0.197444	-2.61569
glycine_N_methyltransferase	-0.718365	7.56899	3.01808	0.00549584	0.197444	-2.49547
ribosomal_protein_S15a	0.586819	11.618	-3.01673	0.00551411	0.197444	-2.83427
G_protein_coupled_receptor_143	-1.39411	4.78686	3.00509	0.00567392	0.200816	-2.20072
clustered_mitochondria_protein_homolog	-1.01586	5.58709	3.00155	0.00572336	0.200816	-2.28224
mucin_5B_1	2.14465	5.25925	-2.9935	0.0058374	0.200816	-2.31161
charged_multivesicular_body_protein_1a	-1.52643	5.10756	2.99057	0.00587943	0.200816	-2.25802
60S_ribosomal_protein_L9	0.453514	11.6235	-2.9794	0.00604243	0.200816	-2.90768
keratin_type_1_cyto_12_T	-0.679399	13.6845	2.97869	0.00605297	0.200816	-3.10117
dual_specificity_phosphatase_23	0.854364	5.95351	-2.97799	0.00606334	0.200816	-2.37734
protein_SET	-0.475471	10.2613	2.9766	0.00608399	0.200816	-2.81189
protein_LBH_2	-0.91601	7.36268	2.97591	0.00609425	0.200816	-2.57195
sperm_acrosome_membrane_associated_protein_4_like	1.14222	8.02078	-2.97551	0.00610023	0.200816	-2.62314
non_histone_chromosomal_protein_HMG_17	-0.650708	10.7429	2.95383	0.00643175	0.210035	-2.93602
apoptosis_associated_speck_like_protein_containing_a_CARD	-1.65624	4.39212	2.94529	0.00656697	0.212749	-2.29424
cold_inducible_RNA_binding_protein_d	-0.700315	10.0263	2.93988	0.00665408	0.213788	-2.88124
ATPase_family_AAA_domain_containing_protein_3_A	-0.830264	5.74644	2.93682	0.00670378	0.213788	-2.45415
trimethyllysine_dioxygenase_mitochondrial	-1.01318	4.70756	2.92598	0.00688279	0.217795	-2.40035
UMP_CMP_kinase	-1.56925	6.6504	2.91	0.00715498	0.220713	-2.61827
wolframin	-1.76271	3.09237	2.90946	0.0071643	0.220713	-2.35463
nuclear_receptor_coactivator_4	-0.959089	8.08549	2.90934	0.00716652	0.220713	-2.76283
selenoprotein_M_1	-1.75378	4.6482	2.90791	0.0071913	0.220713	-2.38364
Interferon_induced_very_large_GTPase_1	-1.90862	3.10534	2.90006	0.00732931	0.223271	-2.37262
ammonium_transporter_Rh_type_C	1.05857	7.40737	-2.8843	0.0076142	0.229822	-2.78787
RNA_binding_protein_EWS	-0.599678	7.57788	2.88198	0.007657	0.229822	-2.78018
60S_ribosomal_protein_L7	0.407488	12.0358	-2.85855	0.00810232	0.241414	-3.22036
calcium_binding_mitochondrial_carrier_protein_Aralar1	-1.86135	4.63677	2.84588	0.0083532	0.244239	-2.52502
probable_E3_ubiquitin_protein_ligase_HERC3	-0.987727	5.43415	2.8396	0.00848018	0.244239	-2.58585
14_3_3_protein_eta	-1.56291	4.36636	2.83703	0.00853261	0.244239	-2.53298
beta_galactoside_alpha_2_6_sialyltransferase_1	-1.60364	3.90986	2.83487	0.00857712	0.244239	-2.5163
PR_domain_containing_protein_11	-1.2305	5.04567	2.83431	0.00858853	0.244239	-2.62261
paxillin	-1.89533	4.89891	2.83345	0.00860634	0.244239	-2.54531
cyclic_AMP_dependent_transcription_factor_ATF_5	-0.684171	7.56648	2.83298	0.00861596	0.244239	-2.87649
tetratricopeptide_repeat_protein_39A	-2.07243	4.21075	2.82196	0.00884671	0.248834	-2.54691
inosine_uridine_preferring_nucleoside_hydrolase	0.459823	12.3427	-2.81946	0.00889998	0.248834	-3.34889
cellular_retinoic_acid_binding_protein_2	1.28705	5.18701	-2.8146	0.00900405	0.249602	-2.58357
sarcalumenin_piece2	-1.8038	3.82684	2.81249	0.00904975	0.249602	-2.54357
large_proline_rich_protein_BAG6	-1.56776	4.75906	2.80334	0.0092501	0.253416	-2.62404
large_neutral_amino_acids_transporter_small_subunit_3_piece2	-0.934089	6.72186	2.79037	0.00954109	0.255512	-2.85052
epithelial_membrane_protein_3	-1.80726	3.5056	2.78944	0.0095623	0.255512	-2.58771
SH3_domain_binding_protein_1	-1.00155	6.74561	2.78653	0.00962889	0.255512	-2.86906
transmembrane_protein_258	0.518015	8.17229	-2.78625	0.00963537	0.255512	-3.04813
mucin_5B_like_2	-1.94675	8.25162	2.78606	0.00963958	0.255512	-3.14121
bactericidal_permeability_increasing_protein	-1.41599	5.84547	2.77578	0.00987861	0.25816	-2.75825
mast_stem_cell_growth_factor_receptor_Kit	-2.24629	2.8344	2.77496	0.0098981	0.25816	-2.61493
O_acetyl_ADP_ribose_deacetylase_MACROD1	-1.77635	3.62359	2.77317	0.00994034	0.25816	-2.61698
DNA_cytosine_5_methyltransferase_1	-0.838642	6.79444	2.77097	0.00999248	0.25816	-2.91292
Pim_3_serine_threonine_kinase	-1.28269	4.661	2.7659	0.0101137	0.259221	-2.68648
thioredoxin_domain_containing_5	-1.36471	5.82779	2.76197	0.0102085	0.259221	-2.87337
tuftelin	-0.85498	7.20945	2.76134	0.010224	0.259221	-2.96947
ubiquitin_thioesterase_OTUB1	-0.815138	5.66776	2.74438	0.0106438	0.264012	-2.8527
cell_cycle_and_apoptosis_regulator_protein_2	-1.83287	4.43941	2.74404	0.0106524	0.264012	-2.72446
xaa_Pro_dipeptidase	-1.3089	6.40305	2.74333	0.0106705	0.264012	-2.90137
RNA_binding_motif_protein_X_chromosome_piece2	-0.797317	8.28512	2.74328	0.0106717	0.264012	-3.13635
histone_binding_protein_RBBP7	-1.437	4.92204	2.73989	0.0107577	0.264536	-2.75216
clathrin_light_chain_A	-0.584662	7.0478	2.732	0.0109605	0.267873	-3.05767
40S_ribosomal_protein_S24	0.582039	11.443	-2.72954	0.0110247	0.267873	-3.45501
glutamine_fructose_6_phosphate_aminotransferase_isomerizing_2	-1.28825	5.49518	2.71679	0.0113618	0.272634	-2.92201
Krueppel_like_factor_2	-1.49157	5.25644	2.71376	0.0114433	0.272634	-2.84996
ribosome_production_factor_2_homolog	0.693216	10.871	-2.71365	0.0114463	0.272634	-3.44785
transcription_elongation_factor_A_SII_protein_1	-0.813595	6.12904	2.70919	0.0115675	0.272634	-2.97147
solute_carrier_family_25_member_48	-1.20283	5.47798	2.70595	0.0116562	0.272634	-2.89777
heterochromatin_protein_1_binding_protein_3	-0.801641	6.14467	2.70363	0.0117202	0.272634	-3.00278
granulin_precursor	-1.81056	4.73887	2.70221	0.0117593	0.272634	-2.83227
serine_hydroxymethyltransferase_cystolic	-0.889883	5.83535	2.69556	0.0119448	0.272634	-2.95118
nicotinamide_N_methyltransferase_a	2.51008	5.95799	-2.69091	0.0120764	0.272634	-2.95117
zinc_finger_CCCH_domain_containing_protein_10	-1.83436	4.42828	2.69032	0.0120931	0.272634	-2.80976
ribonucleoside_diphosphate_reductase_large_subunit	-0.754941	5.78569	2.68994	0.0121038	0.272634	-3.06193
latexin	0.787501	6.81471	-2.68929	0.0121223	0.272634	-3.07677
prostaglandin_reductase_1_like	-1.43483	2.90032	2.68898	0.0121313	0.272634	-2.7733
thiosulfate_sulfurtransferase	1.20233	6.19559	-2.68812	0.0121557	0.272634	-3.00693
son_of_sevenless_homolog_2	-0.799809	5.54271	2.68301	0.0123027	0.27347	-2.93818
stathmin	-0.973763	6.8327	2.6798	0.0123957	0.27347	-3.15875
protein_S100_A2	-1.6352	3.13875	2.67485	0.0125406	0.27347	-2.80419
nuclear_factor_7	-0.838946	7.56266	2.67422	0.012559	0.27347	-3.22689
leukotriene_A_4_hydrolase	-1.48452	6.77493	2.67332	0.0125855	0.27347	-3.08031
60S_ribosomal_protein_L23	0.431383	11.3803	-2.67301	0.0125949	0.27347	-3.58224
NHL_repeat_containing_protein_3	-1.72802	4.22589	2.66719	0.0127679	0.274402	-2.88811
epoxide_hydrolase_1_microsomal_xenobiotic_precursor	-0.882405	5.31121	2.66704	0.0127723	0.274402	-3.01272
tumor_protein_p53_inducible_protein_11	-1.25984	4.52329	2.6546	0.0131497	0.281031	-2.87381
Pbx	-1.91136	2.83252	2.64793	0.0133562	0.283632	-2.85074
60S_ribosomal_protein_L23a	0.56855	11.8928	-2.64371	0.0134887	0.283632	-3.68723
3_hydroxyisobutyrate_dehydrogenase	-0.812912	5.70107	2.63992	0.0136085	0.283632	-3.06908
lipolysis_stimulated_lipoprotein_receptor_precursor	-1.57318	5.28033	2.63986	0.0136104	0.283632	-3.01538
protein_tyrosine_phosphatase_non_receptor_type_12	-1.02398	4.82959	2.6364	0.0137208	0.283632	-2.98143
proline_glutamic_acid_and_leucine_rich_protein_1	-1.13287	4.54186	2.63435	0.0137865	0.283632	-2.97133
transmembrane_protein_251	0.923566	4.92583	-2.63237	0.0138503	0.283632	-2.97742
RRP15_like_protein	-0.817135	5.5231	2.62797	0.013993	0.283632	-3.03687
Zinc_binding_protein_A33	-1.21027	7.79454	2.62777	0.0139996	0.283632	-3.33422
extended_synaptotagmin_1	-0.626552	7.23716	2.62725	0.0140163	0.283632	-3.27804
Mineralocorticoid_Receptor	-0.993808	4.45874	2.62666	0.0140357	0.283632	-2.97693
excitatory_amino_acid_transporter_4	0.951218	6.45818	-2.61779	0.0143284	0.28812	-3.23116
integrator_complex_subunit_11	-0.856461	4.51153	2.61342	0.0144749	0.289472	-3.0007
CD63_antigen	-0.523259	8.78825	2.6111	0.0145529	0.289472	-3.49173
biogenesis_of_lysosomal_organelles_complex_1_subunit_2	0.703119	6.20131	-2.60947	0.0146083	0.289472	-3.13155
thymosin_beta_4_a	-0.384124	11.8895	2.60503	0.0147594	0.290545	-3.7598
translocon_associated_protein_subunit_gamma	0.435331	9.10448	-2.60371	0.0148049	0.290545	-3.54355
protein_lifeguard_1	1.25315	5.1714	-2.59807	0.0149995	0.292887	-3.07312
THO_complex_subunit_7_homolog	-0.759293	5.93384	2.59612	0.0150677	0.292887	-3.18272
glutathione_S_transferase_Mu_1_like	0.672623	7.48116	-2.58926	0.0153088	0.296164	-3.4019
histone_lysine_N_methyltransferase_SETD7	-1.66175	2.94975	2.58507	0.0154579	0.297637	-2.9673
ubiquilin_1	-0.863977	5.32933	2.5792	0.0156691	0.298191	-3.15157
cingulin	-2.00573	3.66102	2.57837	0.0156993	0.298191	-3.01089
sestrin_1	-1.47797	4.24282	2.57819	0.0157058	0.298191	-3.00688
60S_ribosomal_protein_L21	0.430808	11.8416	-2.57133	0.0159568	0.298659	-3.84458
DBIRD_complex_subunit_ZNF326_b	-1.05341	5.81789	2.57057	0.0159845	0.298659	-3.21316
40S_ribosomal_protein_S12	0.682606	12.792	-2.57046	0.0159887	0.298659	-3.92813
SUMO_conjugating_enzyme_UBC9	-0.628175	6.54135	2.56446	0.0162115	0.298659	-3.3292
E3_ubiquitin_protein_ligase_TRIM69_b	-0.646684	8.16239	2.56057	0.0163573	0.298659	-3.54202
E3_ubiquitin_protein_ligase_RNF115	-0.869897	5.30918	2.55891	0.01642	0.298659	-3.21445
serine_threonine_protein_kinase_RIO3_b	-1.03536	6.87169	2.55843	0.0164381	0.298659	-3.34037
Spondin_2	1.67952	5.24654	-2.55769	0.0164661	0.298659	-3.10104
signal_peptide_peptidase_like_2A	-1.89233	3.49892	2.55576	0.0165395	0.298659	-3.04274
torsin_1A_interacting_protein_2	-0.81607	5.15822	2.55519	0.0165613	0.298659	-3.17704
midkine	-1.13661	5.41728	2.55424	0.0165976	0.298659	-3.1692
ERBB_receptor_feedback_inhibitor_1	-1.30426	3.95421	2.55216	0.0166771	0.298659	-3.06093
cytosolic_phospholipase_A2	1.8433	4.24065	-2.55047	0.016742	0.298659	-3.06111
protein_glutamine_gamma_glutamyltransferase_5	2.42306	4.65729	-2.54843	0.0168209	0.298659	-3.07137
nuclear_pore_complex_protein_Nup205	-1.11141	4.86102	2.54825	0.0168279	0.298659	-3.17362
cytosolic_phospholipase_A2_gamma_like_a	1.55955	8.66965	-2.54573	0.0169256	0.299091	-3.64449
B_cell_CLL_lymphoma_6	-1.88954	4.17131	2.54145	0.0170929	0.300699	-3.12192
arf_GAP_with_dual_PH_domain_containing_protein_2	-1.71413	6.38437	2.53906	0.0171869	0.300699	-3.34931
histone_lysine_N_methyltransferase_EHMT1	-1.54427	3.96613	2.5364	0.0172919	0.300699	-3.10427
calpastatin	-1.49152	7.6554	2.53163	0.0174823	0.300699	-3.50602
histone_lysine_demethylase_PHF8	-0.792372	6.47547	2.5315	0.0174875	0.300699	-3.41586
major_histocompatibility_complex_class_I_antigen_b	-1.57804	5.65516	2.53087	0.0175126	0.300699	-3.21606
tetratricopeptide_repeat_protein_22	-1.38499	5.04051	2.52883	0.0175949	0.300699	-3.22615
intraflagellar_transport_protein_43_homolog	-1.10081	4.72143	2.52856	0.0176059	0.300699	-3.19543
protein_S100_G_like	-0.471622	12.5525	2.52525	0.0177399	0.301726	-4.0287
cellular_nucleic_acid_binding_protein_like	-0.496718	7.36369	2.51827	0.0180254	0.304888	-3.52503
S_adenosyl_L_methionine_dependent_tRNA_4_demethylwyosine_synthase	-0.871783	4.50352	2.51651	0.0180982	0.304888	-3.22605
arf_GAP_with_Rho_GAP_domain	-1.39172	5.03227	2.51526	0.0181499	0.304888	-3.22983
P2X_purinoceptor_4_partial	-1.58595	3.60245	2.51072	0.0183389	0.306801	-3.12837
suppressor_of_tumorigenicity_14_protein_a	-1.26348	6.52411	2.50774	0.0184645	0.307641	-3.43752
adaptor_related_protein_complex_3_beta_1_subunit	0.672958	7.17331	-2.50344	0.0186465	0.308445	-3.57245
CDC_like_kinase_1_L_homeolog_isoform_X2	0.800142	6.59756	-2.50303	0.0186639	0.308445	-3.42356
calcium_uptake_protein_2_mitochondrial	-0.773918	5.82709	2.49781	0.0188875	0.310882	-3.42407
40S_ribosomal_protein_S30	0.313907	11.4907	-2.48987	0.019232	0.312279	-3.98084
diacylglycerol_kinase_zeta_like	-0.746706	6.38293	2.48834	0.0192991	0.312279	-3.48305
talin_1	-0.856614	6.23623	2.48752	0.019335	0.312279	-3.4073
protein_BCCIP_homolog	0.737352	6.29374	-2.48737	0.0193415	0.312279	-3.43127
DBIRD_ZNF326_c	-0.61459	7.89841	2.48707	0.0193549	0.312279	-3.61545
peroxisomal_acyl_coenzyme_A_oxidase_1	-0.927719	4.92468	2.48013	0.0196625	0.314065	-3.28598
alcohol_dehydrogenase_1A	0.930162	7.26853	-2.47882	0.0197214	0.314065	-3.59138
rho_related_GTP_binding_protein_RhoC	-0.701232	8.47934	2.47716	0.0197956	0.314065	-3.74702
40S_ribosomal_protein_S16	0.442417	10.7874	-2.47444	0.0199182	0.314065	-3.93702
NADH_dehydrogenase_1_beta_subcomplex_subunit_7	0.537318	6.84745	-2.47293	0.0199869	0.314065	-3.57376
cytoplasmic_protein_NCK1	-0.670123	5.68719	2.47159	0.0200477	0.314065	-3.41844
developmentally_regulated_GTP_binding_protein_1	-0.961692	5.52967	2.47114	0.0200681	0.314065	-3.34588
protein_glutamine_gamma_glutamyltransferase_K	-1.6496	6.04635	2.46945	0.0201451	0.314065	-3.37378
claudin_6	-1.4244	3.16143	2.46917	0.020158	0.314065	-3.17641
catalase_gene_2	0.851581	5.4795	-2.46487	0.0203552	0.315931	-3.36747
60S_ribosomal_protein_L8	0.471184	12.1213	-2.45835	0.0206581	0.319414	-4.09936
apolipoprotein_E_piece1	-1.6564	3.95447	2.45636	0.0207515	0.319414	-3.2174
tyrosine_protein_kinase_JAK2	-1.01376	4.57177	2.4547	0.0208293	0.319414	-3.32886
peptidyl_tRNA_hydrolase_ICT1_mitochondrial	1.37344	4.31507	-2.45241	0.0209376	0.319414	-3.25135
beta_1_3_N_acetylglucosaminyltransferase_radical_fringe	-1.50591	4.61245	2.45171	0.0209708	0.319414	-3.30421
cell_cycle_control_protein_50B	0.621548	7.58167	-2.44554	0.0212649	0.319781	-3.71118
4_trimethylaminobutyraldehyde_dehydrogenase	-0.511963	7.06478	2.44474	0.0213034	0.319781	-3.60629
60S_ribosomal_protein_L19	0.529169	12.1641	-2.44199	0.0214362	0.319781	-4.13739
interferon_induced_protein_44_like_a	-1.70746	4.19589	2.44133	0.0214681	0.319781	-3.25574
1_phosphatidylinositol_4_5_bisphosphate_phosphodiesterase_beta_3	-0.782047	6.53397	2.44087	0.0214906	0.319781	-3.55021
ryanodine_receptor_1_a	-1.83919	4.28224	2.44059	0.0215041	0.319781	-3.24764
F_actin_capping_protein_subunit_beta_a	-1.56383	5.97441	2.4351	0.0217717	0.319781	-3.45281
RAB27A	-1.57597	3.56198	2.43411	0.0218204	0.319781	-3.28094
metastasis_suppressor_1_gene_2	-1.09003	5.28477	2.4334	0.0218552	0.319781	-3.4325
N_sulphoglucosamine_sulphohydrolase	1.34371	3.92914	-2.43144	0.021952	0.319781	-3.30028
transmembrane_protein_40	-0.643601	5.95316	2.4312	0.0219638	0.319781	-3.5444
DENN_MADD_domain_containing_2C	-1.43616	3.34275	2.43117	0.0219652	0.319781	-3.27178
long_chain_acyl_CoA_dehydrogenase	-0.7375	6.74048	2.4302	0.0220133	0.319781	-3.62472
ferredoxin_1_adrenodoxin	0.644929	5.16871	-2.42839	0.0221032	0.319882	-3.45367
60S_ribosomal_protein_L10a	0.400488	11.4036	-2.42691	0.022177	0.319882	-4.11373
transmembrane_protease_serine_4	0.957784	5.45577	-2.42171	0.0224381	0.322508	-3.46637
cyclin_dependent_kinase_inhibitor_1_a	-1.05007	5.63115	2.41621	0.022717	0.325371	-3.43338
RNA_binding_protein_PNO1	0.492148	7.54753	-2.41242	0.0229109	0.327001	-3.74544
phospholipase_D3_a	-1.0125	4.80201	2.40743	0.023169	0.327858	-3.44589
complement_factor_B	1.49192	4.71943	-2.40584	0.0232519	0.327858	-3.35573
peroxisomal_membrane_protein_PMP34	-0.710198	5.86053	2.40091	0.02351	0.327858	-3.55951
26S_proteasome_non_ATPase_regulatory_subunit_13_b	-1.77726	3.78371	2.39914	0.0236035	0.327858	-3.35562
ankyrin_repeat_domain_containing_protein_13D	-1.16887	5.84302	2.39579	0.023781	0.327858	-3.59541
splicing_factor_45	-0.734379	5.28406	2.39479	0.0238341	0.327858	-3.54228
poly_ADP_ribose_polymerase_family_member_3	-0.643965	7.29298	2.39396	0.0238785	0.327858	-3.75967
protein_quaking	-0.459538	8.38334	2.39223	0.0239711	0.327858	-3.92619
optineurin	-1.38068	4.96271	2.39194	0.0239867	0.327858	-3.44413
target_of_Myb_protein_1_b	-1.84001	4.42915	2.39049	0.0240642	0.327858	-3.38198
alpha_actinin_1	-1.13332	6.81675	2.38958	0.0241136	0.327858	-3.6599
decapping_and_exoribonuclease_protein	-1.56299	3.35321	2.38864	0.0241644	0.327858	-3.35074
protein_FAM83B	-1.58501	4.16557	2.3882	0.0241877	0.327858	-3.38136
probable_ATP_dependent_RNA_helicase_DDX17_a	-1.51425	4.8836	2.38513	0.0243542	0.327858	-3.41105
transmembrane_channel_like_protein_7	-1.12423	4.83975	2.38385	0.0244242	0.327858	-3.4926
interleukin_enhancer_binding_factor_X2	-0.627882	8.34392	2.38122	0.0245678	0.327858	-3.88248
lamin_B2	-1.00919	7.04191	2.37993	0.0246384	0.327858	-3.80272
jagged_1_precursor	-1.51073	3.72778	2.37993	0.0246385	0.327858	-3.3581
anoctamin_6	-1.51161	4.25069	2.37844	0.0247205	0.327858	-3.40173
nucleolar_protein_58	-0.566554	7.15721	2.37766	0.0247638	0.327858	-3.80086
superkiller_viralicidic_activity_2_like_2	0.546648	7.39238	-2.37715	0.0247915	0.327858	-3.76181
von_Willebrand_factor_A_domain_containing_protein_7	-1.80995	4.83903	2.3768	0.0248114	0.327858	-3.42361
sarcolemmal_membrane_associated_protein	-1.50193	4.37318	2.37572	0.0248711	0.327858	-3.42327
ATP_synthase_subunit_e_mitochondrial	0.650683	7.67201	-2.37522	0.0248986	0.327858	-3.86717
NADH_dehydrogenase_ubiquinone_Fe_S_protein_6_mitochondrial	0.750258	5.57747	-2.36701	0.0253579	0.328375	-3.62043
60S_ribosomal_protein_L13	0.413031	11.9102	-2.36404	0.025526	0.328375	-4.27239
Fanconi_anemia_group_D2_protein	-1.59702	2.97888	2.36238	0.0256206	0.328375	-3.38088
immunoglobulin_associated_J_chain	-1.27158	4.90737	2.36208	0.0256375	0.328375	-3.46335
heat_shock_protein_HSP_90_alpha	-0.411499	11.8954	2.36193	0.0256463	0.328375	-4.25903
tyrosine_protein_kinase_CSK	-0.630438	6.46765	2.35737	0.0259075	0.328375	-3.76303
tight_junction_protein_ZO_2_a	-1.50402	4.68345	2.35648	0.0259583	0.328375	-3.47742
serine_threonine_protein_kinase_PLK3	-1.33369	4.72343	2.35576	0.026	0.328375	-3.45478
tripeptidyl_peptidase_I	-1.12247	5.53279	2.35523	0.0260305	0.328375	-3.59976
eukaryotic_translation_initiation_factor_4_gamma_1_like_b	-2.08291	4.23923	2.35281	0.0261707	0.328375	-3.46642
probable_ATP_dependent_RNA_helicase_DDX58	-1.72247	2.95932	2.35211	0.0262119	0.328375	-3.39066
collagen_type_XVIII_alpha_1_precursor	-0.750133	7.41019	2.352	0.0262182	0.328375	-3.85287
RNA_binding_protein_4	-0.540124	8.6159	2.34969	0.0263524	0.328375	-3.97326
cyclic_AMP_dependent_transcription_factor_ATF_6_alpha	-1.70029	3.32997	2.34956	0.0263604	0.328375	-3.39728
protein_transport_protein_Sec31A_2	-1.56703	3.3838	2.34834	0.0264318	0.328375	-3.43269
DNA_replication_licensing_factor_mcm5	-0.88441	4.53621	2.34757	0.0264769	0.328375	-3.53371
protein_S100_A16	-0.80651	6.13854	2.34703	0.0265083	0.328375	-3.66832
intracellular_hyaluronan_binding_protein_4	-0.593827	7.54355	2.34616	0.0265599	0.328375	-3.94476
SURP_and_G_patch_domain_containing_protein_2_c	-0.667164	7.47224	2.34543	0.0266026	0.328375	-3.93423
3_hydroxybutyrate_dehydrogenase_type_2	-0.766876	5.9592	2.34493	0.0266321	0.328375	-3.67163
heterogeneous_nuclear_ribonucleoprotein_D0	-0.692252	7.33013	2.34416	0.0266777	0.328375	-3.84244
eukaryotic_translation_initiation_factor_4_gamma_1_a	-0.840533	6.45167	2.34185	0.0268145	0.328375	-3.8151
interferon_induced_guanylate_binding_protein_2_like	-1.14911	5.32311	2.341	0.0268649	0.328375	-3.61377
N_acetylgalactosamine_kinase	-0.860646	5.12434	2.33837	0.027022	0.328375	-3.64333
purine_nucleoside_phosphorylase	-1.83289	3.35313	2.33762	0.0270666	0.328375	-3.42716
protein_disulfide_isomerase_precursor_2	-1.22904	6.761	2.33701	0.027103	0.328375	-3.75379
phospholipid_transfer_protein	1.4819	4.21836	-2.33525	0.0272088	0.328375	-3.47215
X_ray_repair_cross_complementing_protein_6	-0.871503	4.4972	2.33329	0.027327	0.328375	-3.54273
beta_synuclein	-1.42242	2.49462	2.33198	0.0274064	0.328375	-3.41312
V_type_proton_ATPase_subunit_B_brain_isoform_piece2	-1.68234	3.60002	2.33144	0.0274392	0.328375	-3.44761
serine_threonine_protein_kinase_VRK1	-0.665055	6.00204	2.32964	0.0275486	0.328375	-3.77828
leucine_zipper_like_transcription_regulator_1	-1.07329	5.15785	2.32962	0.0275495	0.328375	-3.57201
fibroblast_growth_factor_12	1.22495	5.23993	-2.32847	0.0276199	0.328375	-3.60317
heterogeneous_nuclear_ribonucleoprotein_H3	-0.403684	9.85433	2.3276	0.027673	0.328375	-4.15207
granulins	-2.08446	4.39925	2.32411	0.0278867	0.329952	-3.5203
heterogeneous_nuclear_ribonucleoprotein_H1	-0.89723	6.11569	2.31365	0.0285371	0.333237	-3.75975
V_type_proton_ATPase_catalytic_subunit_A_1	-1.24203	5.2016	2.31343	0.0285512	0.333237	-3.67082
citrate_synthase	-0.383058	8.69819	2.3134	0.028553	0.333237	-4.10645
V_set_and_immunoglobulin_domain_containing_protein_10	0.548077	7.62356	-2.31261	0.0286029	0.333237	-3.97962
protein_CASP	-1.54725	3.98999	2.31205	0.0286381	0.333237	-3.50746
polypeptide_N_acetylgalactosaminyltransferase_12	-1.57089	3.17505	2.31004	0.0287651	0.333237	-3.47872
AFG3_like_protein_2	-1.17779	4.14813	2.3068	0.0289704	0.333237	-3.54233
peptidyl_prolyl_cis_trans_isomerase_FKBP4	-0.805017	6.25135	2.30204	0.029275	0.333237	-3.87007
interferon_inducible_GTPase_5	-1.50327	3.69309	2.30025	0.0293907	0.333237	-3.49998
translationally_controlled_tumor_protein_homolog	0.338172	12.1502	-2.30001	0.0294063	0.333237	-4.41986
tubulin_alpha_chain_like_2	-0.753752	6.47776	2.2989	0.0294777	0.333237	-3.91572
lysosomal_alpha_mannosidase	-0.909945	5.22033	2.29866	0.0294931	0.333237	-3.6741
interferon_induced_protein_with_tetratricopeptide_repeats_2_like	-1.63633	2.59411	2.29671	0.0296196	0.333237	-3.46616
adenylosuccinate_synthetase_c	-1.49499	3.55051	2.29571	0.0296847	0.333237	-3.50633
tubulin_folding_cofactor_B	-0.91141	4.90265	2.29507	0.0297268	0.333237	-3.63799
SWI_SNF_related_matrix_associated_actin_dependent_regulator_of_chromatin_subfamily_D_member_1	-1.27281	4.8743	2.29411	0.0297891	0.333237	-3.64212
receptor_type_tyrosine_protein_phosphatase_C	-1.17138	4.31376	2.29369	0.0298168	0.333237	-3.50845
far_upstream_element_FUSE_binding_protein_1	-0.583721	8.23002	2.29356	0.0298251	0.333237	-4.05938
serine_arginine_rich_splicing_factor_7_c	-0.472709	8.01875	2.29313	0.0298535	0.333237	-4.08608
tumor_necrosis_factor_alpha_induced_protein_3	-0.852	5.91555	2.29122	0.0299788	0.333237	-3.76661
cytochrome_c_oxidase_subunit_NDUFA4	0.547388	8.30981	-2.29085	0.0300027	0.333237	-4.07838
mitogen_activated_protein_kinase_3	-0.880608	8.40837	2.28936	0.0301013	0.333237	-4.05573
filamin_C	-2.10902	3.89563	2.28892	0.0301303	0.333237	-3.54011
SWI_SNF_related_matrix_associated_actin_dependent_regulator_of_chromatin_subfamily_E_member_1	-0.60007	6.90536	2.28728	0.0302389	0.333237	-3.92181
vesicular_glutamate_transporter_1	-1.28436	1.84233	2.28644	0.0302945	0.333237	-3.47984
elongation_of_very_long_chain_fatty_acids_protein_5	-0.943691	5.09338	2.28494	0.0303941	0.333237	-3.71145
Inositol_1_4_5_trisphosphate_receptor_type_3_a	0.632267	6.56353	-2.28218	0.030578	0.333237	-3.92076
ornithine_decarboxylase	-1.09848	5.73181	2.28192	0.0305954	0.333237	-3.82082
choline_phosphate_cytidylyltransferase_A	0.694309	6.26392	-2.28179	0.0306039	0.333237	-3.85522
protein_canopy_homolog_2	-1.24021	3.83412	2.28123	0.0306414	0.333237	-3.53358
E3_ubiquitin_protein_ligase_HECTD1	-0.664339	5.80419	2.28043	0.0306951	0.333237	-3.82197
6_pyruvoyl_tetrahydrobiopterin_synthase	-0.858119	5.41677	2.27748	0.0308939	0.333564	-3.73326
sulfotransferase_family_cytosolic_2B_member_1_a	-1.02901	4.99197	2.2761	0.0309871	0.333564	-3.76104
pescadillo_homolog_b	-0.858416	5.54544	2.2759	0.0310007	0.333564	-3.71588
ribosomal_protein_L27a_L_homeolog	0.368519	11.3968	-2.27495	0.0310652	0.333564	-4.40439
nucleophosmin_a	-0.835373	6.64488	2.27394	0.0311337	0.333564	-3.87049
selenium_binding_protein_1_b	0.862184	6.86829	-2.26946	0.0314397	0.335191	-3.92239
tricarboxylate_transport_protein_mitochondrial	-1.34921	4.89579	2.26468	0.0317693	0.335191	-3.6745
pre_mRNA_processing_factor_19	-0.68252	5.89362	2.26155	0.0319869	0.335191	-3.86851
programmed_cell_death_6_interacting_protein	-1.38837	5.15504	2.26146	0.0319934	0.335191	-3.71381
transmembrane_protein_59_precursor	-1.62363	5.53231	2.26047	0.0320623	0.335191	-3.77855
ubiquitin_40S_ribosomal_protein_S27a	0.340799	11.4617	-2.26012	0.0320863	0.335191	-4.43265
sorcin	-0.468447	8.7676	2.25989	0.0321024	0.335191	-4.21263
acyl_CoA_desaturase	-1.37213	3.16681	2.25874	0.0321833	0.335191	-3.58448
ER_lumen_protein_retaining_receptor_3	-0.55368	6.24162	2.25863	0.0321908	0.335191	-3.90136
interferon_induced_transmembrane_protein_1_like	-1.10585	6.52496	2.25803	0.0322329	0.335191	-3.90727
Ceruloplasmin	0.959506	6.42025	-2.25791	0.0322412	0.335191	-3.8697
influenza_virus_NS1A_binding_protein_homolog_b	-1.31381	5.83891	2.25749	0.0322709	0.335191	-3.85539
NADH_ubiquinone_oxidoreductase_75_kDa_subunit_mitochondrial	-1.19939	3.74956	2.25264	0.0326134	0.337888	-3.61265
elongation_factor_Tu_mitochondrial	-1.07307	5.34349	2.25001	0.0328003	0.338964	-3.7763
adaptor_related_protein_complex_1_beta_1_subunit	-1.00189	4.88245	2.2484	0.0329151	0.339291	-3.73021
alcohol_dehydrogenase_1_b	1.53657	4.69478	-2.24311	0.0332952	0.341591	-3.71779
glutamyl_tRNA_Gln_amidotransferase_subunit_A_mitochondrial	-0.735576	5.84761	2.24297	0.0333055	0.341591	-3.82214
double_stranded_RNA_binding_protein_Staufen_homolog_1	-0.877361	5.81698	2.23823	0.0336498	0.344257	-3.8385
IFN_gamma_inducible_lysosomal_thiol_reductase_precursor	-0.7973	4.55638	2.23456	0.0339188	0.346142	-3.68903
serine_incorporator_2	0.971404	5.26033	-2.23276	0.0340513	0.34653	-3.82037
serine_threonine_protein_kinase_4	-1.12793	4.42077	2.23111	0.0341726	0.34653	-3.72222
insulin_like_growth_factor_binding_protein_2_precursor_b	-1.55078	3.20873	2.22894	0.0343338	0.34653	-3.5854
sperm_associated_antigen_7_homolog	-0.72018	4.91028	2.22746	0.0344438	0.34653	-3.81395
serine_threonine_protein_phosphatase_6_regulatory_subunit_3	-0.842353	4.37992	2.22685	0.0344892	0.34653	-3.73644
transmembrane_emp24_domain_containing_protein_10	-0.827375	6.08388	2.22631	0.0345301	0.34653	-3.90734
WD_repeat_containing_protein_44	-0.845833	5.70158	2.22602	0.0345512	0.34653	-3.90949
60S_ribosomal_protein_L18	0.344078	11.362	-2.22284	0.0347898	0.347312	-4.48835
60S_ribosomal_protein_L24	0.571997	11.6334	-2.22263	0.0348057	0.347312	-4.52346
inositol_trisphosphate_3_kinase_C	-1.4214	4.3886	2.22158	0.0348844	0.347312	-3.68923
[truncated: 3,672 more rows]

## Sheet: Cold Control vs Hot Control
Feature.ID	logFC	AveExpr	t	P.Value	adj.P.Val	B
[truncated: 4,082 more rows]

[truncated: 1 more sheets: Cold Control vs Hot Cort]
